# Supplementary material for: Crystal structure of 2-[2-(2,5-di­chloro­benz­yloxy)-2-(furan-2-yl)eth­yl]-2H-indazole
Source: Acta Crystallogr E Crystallogr Commun. 2016 Sep 5;72(Pt 10):1377–9. doi: 10.1107/S2056989016013827 (PMC5050757; doi:10.1107/S2056989016013827)
Supplement: Supplementary file 1 [file e-72-01377-sup1.cif]

##############################################################################
#                                                                            #
# This CIF contains the data in a paper accepted for publication in          #
# Acta Crystallographica Section E. It conforms to the requirements of       #
# Notes for Authors for Acta Crystallographica Section E, and has been       #
# peer reviewed under the auspices of the IUCr Commission on Journals.       #
#                                                                            #
# Full details of the Crystallographic Information File format               #
# are given in the paper "The Crystallographic Information File (CIF):       #
# a New Standard Archive File for Crystallography" by S. R. Hall, F. H.      #
# Allen and I. D. Brown [Acta Cryst. (1991), A47, 655-685].                  #
#                                                                            #
# The current version of the core CIF dictionary is obtainable from          #
# ftp://ftp.iucr.org/pub/cif_core.dic.                                       #
#                                                                            #
# Software is freely available for graphical display of the structure(s)     #
# in this CIF. For information consult the CIF software page                 #
# http://www.iucr.org/resources/cif/software.                                #
#                                                                            #
# This file may be used for bona fide research purposes within the           #
# scientific community so long as proper attribution is given to the journal # 
# article from which it was obtained.                                        #
#                                                                            #
##############################################################################
data_I
_database_code_depnum_ccdc_archive 'CCDC 1501341'
_audit_creation_method     SHELXL-97
_chemical_name_systematic
;
2-[2-(2,5-Dichlorobenzyloxy)-2-(furan-2-yl)ethyl]-2<i>H</i>-indazole
;
_chemical_name_common     ?
_chemical_formula_moiety     'C20 H16 Cl2 N2 O2'
_chemical_formula_sum     'C20 H16 Cl2 N2 O2'
_chemical_formula_iupac     'C20 H16 Cl2 N2 O2'
_chemical_formula_weight     387.27
_chemical_melting_point     ?
_symmetry_cell_setting     triclinic
_symmetry_space_group_name_H-M     'P -1'
_symmetry_space_group_name_Hall     '-P 1'
loop_
    _symmetry_equiv_pos_as_xyz
    'x, y, z'
    '-x, -y, -z'
_cell_length_a     7.7318(3)
_cell_length_b     9.6675(4)
_cell_length_c     12.8299(5)
_cell_angle_alpha     76.511(4)
_cell_angle_beta     76.157(4)
_cell_angle_gamma     73.928(3)
_cell_volume     880.30(6)
_cell_formula_units_Z     2
_cell_measurement_reflns_used     7516
_cell_measurement_theta_min     3.0
_cell_measurement_theta_max     28.6
_cell_measurement_temperature     294(2)
_exptl_crystal_description     block
_exptl_crystal_colour     colorless
_exptl_crystal_size_max     0.09
_exptl_crystal_size_mid     0.07
_exptl_crystal_size_min     0.04
_exptl_crystal_density_diffrn     1.461
_exptl_crystal_density_meas     ?
_exptl_crystal_density_method     'not measured'
_exptl_crystal_F_000     400
_exptl_absorpt_coefficient_mu     0.386
_exptl_absorpt_correction_type     multi-scan
_exptl_absorpt_process_details
;
(<i>CrystalClear-SM Expert</i>, Rigaku, 2011)
;
_exptl_absorpt_correction_T_min     0.968
_exptl_absorpt_correction_T_max     0.985
_exptl_special_details
;
;
_diffrn_ambient_temperature     294(2)
_diffrn_radiation_type     MoK\a
_diffrn_radiation_wavelength     0.71073
_diffrn_radiation_source     'fine-focus sealed tube'
_diffrn_radiation_monochromator     graphite
_diffrn_measurement_device_type     'Rigaku Saturn724+'
_diffrn_measurement_method     '\w scans'
_diffrn_detector_area_resol_mean     ?
_diffrn_reflns_number     8400
_diffrn_reflns_av_R_equivalents     0.0246
_diffrn_reflns_av_sigmaI/netI     0.0294
_diffrn_reflns_theta_min     3.01
_diffrn_reflns_theta_max     28.63
_diffrn_reflns_theta_full     28.63
_diffrn_measured_fraction_theta_max     0.948
_diffrn_measured_fraction_theta_full     0.948
_diffrn_reflns_limit_h_min     -6
_diffrn_reflns_limit_h_max     10
_diffrn_reflns_limit_k_min     -13
_diffrn_reflns_limit_k_max     13
_diffrn_reflns_limit_l_min     -17
_diffrn_reflns_limit_l_max     17
_diffrn_standards_number     3
_diffrn_standards_interval_count     ?
_diffrn_standards_interval_time     120
_diffrn_standards_decay_%     1
_refine_special_details
;
 Refinement of F^2^ against ALL reflections.  The weighted R-factor wR and
 goodness of fit S are based on F^2^, conventional R-factors R are based
 on F, with F set to zero for negative F^2^. The threshold expression of
 F^2^ > 2sigma(F^2^) is used only for calculating R-factors(gt) etc. and is
 not relevant to the choice of reflections for refinement.  R-factors based
 on F^2^ are statistically about twice as large as those based on F, and R-
 factors based on ALL data will be even larger.
;
_reflns_number_total     4278
_reflns_number_gt     3813
_reflns_threshold_expression     I>2\s(I)
_refine_ls_structure_factor_coef     Fsqd
_refine_ls_matrix_type     full
_refine_ls_R_factor_all     0.0348
_refine_ls_R_factor_gt     0.0307
_refine_ls_wR_factor_gt     0.0801
_refine_ls_wR_factor_ref     0.0827
_refine_ls_goodness_of_fit_ref     1.048
_refine_ls_restrained_S_all     1.048
_refine_ls_number_reflns     4278
_refine_ls_number_parameters     235
_refine_ls_number_restraints     0
_refine_ls_hydrogen_treatment     constr
_refine_ls_weighting_scheme     calc
_refine_ls_weighting_details
         'calc w=1/[\s^2^(Fo^2^)+(0.0387P)^2^+0.3381P] where P=(Fo^2^+2Fc^2^)/3'
_atom_sites_solution_hydrogens     geom
_atom_sites_solution_primary     direct
_atom_sites_solution_secondary     difmap
_refine_ls_shift/su_max     0.001
_refine_ls_shift/su_mean     0.000
_refine_diff_density_max     0.351
_refine_diff_density_min     -0.226
_refine_ls_extinction_method     none
_refine_ls_extinction_coef     ?
loop_
    _atom_type_symbol
    _atom_type_description
    _atom_type_scat_dispersion_real
    _atom_type_scat_dispersion_imag
    _atom_type_scat_source
    'C' 'C' 0.0030 0.0020
                         'International Tables Vol C Tables 4.2.6.8 and 6.1.1.4'
    'H' 'H' 0.0000 0.0000
                         'International Tables Vol C Tables 4.2.6.8 and 6.1.1.4'
    'Cl' 'Cl' 0.1480 0.1590
                         'International Tables Vol C Tables 4.2.6.8 and 6.1.1.4'
    'N' 'N' 0.0060 0.0030
                         'International Tables Vol C Tables 4.2.6.8 and 6.1.1.4'
    'O' 'O' 0.0110 0.0060
                         'International Tables Vol C Tables 4.2.6.8 and 6.1.1.4'
_computing_data_collection
;
<i>CrystalClear-SM Expert</i> (Rigaku, 2011)
;
_computing_cell_refinement
;
<i>CrystalClear-SM Expert</i> (Rigaku, 2011)
;
_computing_data_reduction
;
<i>CrystalClear-SM Expert</i> (Rigaku, 2011)
;
_computing_structure_solution
;
SHELXS97 (Sheldrick, 2008)
;
_computing_structure_refinement
;
SHELXL97 (Sheldrick, 2008)
;
_computing_molecular_graphics
;
ORTEP-3 for Windows (Farrugia, 2012)
;
_computing_publication_material
;
WinGX (Farrugia, 2012) and PLATON (Spek, 2009)
;
loop_
    _atom_site_type_symbol
    _atom_site_label
    _atom_site_fract_x
    _atom_site_fract_y
    _atom_site_fract_z
    _atom_site_U_iso_or_equiv
    _atom_site_adp_type
    _atom_site_calc_flag
    _atom_site_refinement_flags
    _atom_site_occupancy
    _atom_site_symmetry_multiplicity
    _atom_site_disorder_assembly
    _atom_site_disorder_group
    Cl Cl1 0.24682(4) 0.62858(3) 0.88313(3) 0.02337(9) Uani d . 1 1 . .
    Cl Cl2 0.49082(5) 0.22144(3) 0.53654(2) 0.02445(9) Uani d . 1 1 . .
    O O1 0.44963(11) 0.19772(8) 0.97438(7) 0.01525(17) Uani d . 1 1 . .
    O O2 0.31136(12) 0.14245(9) 1.21688(7) 0.02059(19) Uani d . 1 1 . .
    N N1 0.15767(13) 0.10240(10) 0.92745(8) 0.01489(19) Uani d . 1 1 . .
    N N2 0.03507(13) 0.21036(11) 0.87622(8) 0.0175(2) Uani d . 1 1 . .
    C C1 0.26260(15) 0.23752(12) 1.03067(9) 0.0143(2) Uani d . 1 1 . .
    H H1 0.1970 0.3262 0.9884 0.017 Uiso calc R 1 1 . .
    C C2 0.25595(15) 0.26448(13) 1.14153(9) 0.0161(2) Uani d . 1 1 . .
    C C3 0.21044(18) 0.38619(14) 1.18630(10) 0.0211(2) Uani d . 1 1 . .
    H H3 0.1687 0.4820 1.1524 0.025 Uiso calc R 1 1 . .
    C C4 0.23944(19) 0.33774(15) 1.29692(11) 0.0254(3) Uani d . 1 1 . .
    H H4 0.2204 0.3962 1.3487 0.031 Uiso calc R 1 1 . .
    C C5 0.29944(18) 0.19136(15) 1.31093(10) 0.0236(3) Uani d . 1 1 . .
    H H5 0.3288 0.1316 1.3755 0.028 Uiso calc R 1 1 . .
    C C6 0.17821(16) 0.11038(12) 1.03596(9) 0.0160(2) Uani d . 1 1 . .
    H H6A 0.2559 0.0195 1.0659 0.019 Uiso calc R 1 1 . .
    H H6B 0.0592 0.1233 1.0839 0.019 Uiso calc R 1 1 . .
    C C7 0.25036(15) -0.00406(12) 0.87016(10) 0.0156(2) Uani d . 1 1 . .
    H H7 0.3402 -0.0856 0.8913 0.019 Uiso calc R 1 1 . .
    C C8 0.18475(15) 0.03232(12) 0.77239(10) 0.0156(2) Uani d . 1 1 . .
    C C9 0.21674(17) -0.03471(13) 0.68025(10) 0.0188(2) Uani d . 1 1 . .
    H H9 0.3022 -0.1232 0.6750 0.023 Uiso calc R 1 1 . .
    C C10 0.11867(17) 0.03397(14) 0.59908(10) 0.0214(2) Uani d . 1 1 . .
    H H10 0.1362 -0.0095 0.5387 0.026 Uiso calc R 1 1 . .
    C C11 -0.00995(17) 0.17116(14) 0.60570(10) 0.0222(3) Uani d . 1 1 . .
    H H11 -0.0724 0.2161 0.5485 0.027 Uiso calc R 1 1 . .
    C C12 -0.04425(17) 0.23857(13) 0.69382(10) 0.0203(2) Uani d . 1 1 . .
    H H12 -0.1283 0.3281 0.6970 0.024 Uiso calc R 1 1 . .
    C C13 0.05251(15) 0.16753(12) 0.78018(9) 0.0158(2) Uani d . 1 1 . .
    C C14 0.51911(16) 0.32122(12) 0.91196(9) 0.0157(2) Uani d . 1 1 . .
    H H14A 0.6518 0.2928 0.8940 0.019 Uiso calc R 1 1 . .
    H H14B 0.4856 0.3981 0.9550 0.019 Uiso calc R 1 1 . .
    C C15 0.44190(15) 0.37805(12) 0.80800(9) 0.0149(2) Uani d . 1 1 . .
    C C16 0.32003(16) 0.51321(12) 0.78692(10) 0.0169(2) Uani d . 1 1 . .
    C C17 0.24998(17) 0.55987(13) 0.69043(10) 0.0204(2) Uani d . 1 1 . .
    H H17 0.1687 0.6505 0.6783 0.024 Uiso calc R 1 1 . .
    C C18 0.30253(17) 0.47018(14) 0.61306(10) 0.0210(2) Uani d . 1 1 . .
    H H18 0.2581 0.5002 0.5482 0.025 Uiso calc R 1 1 . .
    C C19 0.42271(16) 0.33464(13) 0.63373(10) 0.0180(2) Uani d . 1 1 . .
    C C20 0.49107(16) 0.28785(13) 0.72976(9) 0.0166(2) Uani d . 1 1 . .
    H H20 0.5699 0.1961 0.7422 0.020 Uiso calc R 1 1 . .
loop_
    _atom_site_aniso_label
    _atom_site_aniso_U_11
    _atom_site_aniso_U_22
    _atom_site_aniso_U_33
    _atom_site_aniso_U_12
    _atom_site_aniso_U_13
    _atom_site_aniso_U_23
    Cl1 0.02851(16) 0.01783(14) 0.02403(16) 0.00089(11) -0.00838(12)
                                                                    -0.00825(11)
    Cl2 0.03293(17) 0.02802(16) 0.01613(15) -0.01132(13) -0.00224(12)
                                                                    -0.00855(11)
    O1 0.0145(4) 0.0151(4) 0.0142(4) -0.0024(3) -0.0014(3) -0.0015(3)
    O2 0.0261(4) 0.0211(4) 0.0132(4) -0.0024(3) -0.0051(3) -0.0027(3)
    N1 0.0148(4) 0.0151(4) 0.0151(5) -0.0031(3) -0.0037(4) -0.0026(3)
    N2 0.0166(5) 0.0168(5) 0.0189(5) -0.0014(4) -0.0057(4) -0.0032(4)
    C1 0.0144(5) 0.0148(5) 0.0129(5) -0.0022(4) -0.0021(4) -0.0026(4)
    C2 0.0151(5) 0.0191(5) 0.0135(5) -0.0041(4) -0.0026(4) -0.0016(4)
    C3 0.0253(6) 0.0211(6) 0.0184(6) -0.0050(5) -0.0049(5) -0.0060(4)
    C4 0.0312(7) 0.0310(7) 0.0177(6) -0.0082(5) -0.0044(5) -0.0105(5)
    C5 0.0263(6) 0.0324(7) 0.0125(5) -0.0060(5) -0.0049(5) -0.0045(5)
    C6 0.0182(5) 0.0168(5) 0.0134(5) -0.0049(4) -0.0028(4) -0.0027(4)
    C7 0.0152(5) 0.0146(5) 0.0172(5) -0.0032(4) -0.0032(4) -0.0033(4)
    C8 0.0143(5) 0.0159(5) 0.0169(5) -0.0053(4) -0.0020(4) -0.0023(4)
    C9 0.0196(5) 0.0195(5) 0.0187(6) -0.0059(4) -0.0021(4) -0.0058(4)
    C10 0.0222(6) 0.0268(6) 0.0183(6) -0.0083(5) -0.0034(5) -0.0071(5)
    C11 0.0225(6) 0.0273(6) 0.0187(6) -0.0061(5) -0.0093(5) -0.0018(5)
    C12 0.0186(5) 0.0201(6) 0.0219(6) -0.0027(4) -0.0067(5) -0.0026(5)
    C13 0.0150(5) 0.0168(5) 0.0163(5) -0.0050(4) -0.0025(4) -0.0030(4)
    C14 0.0158(5) 0.0163(5) 0.0154(5) -0.0047(4) -0.0030(4) -0.0024(4)
    C15 0.0143(5) 0.0164(5) 0.0148(5) -0.0058(4) -0.0021(4) -0.0022(4)
    C16 0.0186(5) 0.0158(5) 0.0167(5) -0.0046(4) -0.0032(4) -0.0034(4)
    C17 0.0225(6) 0.0180(5) 0.0201(6) -0.0039(4) -0.0075(5) 0.0000(4)
    C18 0.0251(6) 0.0246(6) 0.0149(5) -0.0093(5) -0.0069(5) 0.0009(4)
    C19 0.0201(5) 0.0216(6) 0.0140(5) -0.0094(5) -0.0004(4) -0.0042(4)
    C20 0.0169(5) 0.0169(5) 0.0161(5) -0.0053(4) -0.0020(4) -0.0026(4)
_geom_special_details
;
 All esds (except the esd in the dihedral angle between two l.s. planes)
 are estimated using the full covariance matrix.  The cell esds are taken
 into account individually in the estimation of esds in distances, angles
 and torsion angles; correlations between esds in cell parameters are only
 used when they are defined by crystal symmetry.  An approximate (isotropic)
 treatment of cell esds is used for estimating esds involving l.s. planes.
;
loop_
    _geom_bond_atom_site_label_1
    _geom_bond_atom_site_label_2
    _geom_bond_site_symmetry_2
    _geom_bond_distance
    _geom_bond_publ_flag
    Cl1 C16 . 1.7453(12) ?
    Cl2 C19 . 1.7416(12) ?
    O1 C1 . 1.4431(13) ?
    O1 C14 . 1.4348(13) ?
    O2 C2 . 1.3770(14) ?
    O2 C5 . 1.3701(15) ?
    N1 C6 . 1.4601(14) ?
    N1 C7 . 1.3437(15) ?
    N2 N1 . 1.3603(13) ?
    N2 C13 . 1.3548(15) ?
    C1 C6 . 1.5248(15) ?
    C1 H1 . 0.9800 ?
    C2 C1 . 1.4913(16) ?
    C2 C3 . 1.3519(17) ?
    C3 C4 . 1.4380(17) ?
    C3 H3 . 0.9300 ?
    C4 H4 . 0.9300 ?
    C5 C4 . 1.3445(19) ?
    C5 H5 . 0.9300 ?
    C6 H6A . 0.9700 ?
    C6 H6B . 0.9700 ?
    C7 H7 . 0.9300 ?
    C8 C7 . 1.3980(16) ?
    C8 C13 . 1.4269(16) ?
    C9 C8 . 1.4169(17) ?
    C9 C10 . 1.3699(17) ?
    C9 H9 . 0.9300 ?
    C10 C11 . 1.4272(18) ?
    C10 H10 . 0.9300 ?
    C11 H11 . 0.9300 ?
    C12 C11 . 1.3703(18) ?
    C12 C13 . 1.4199(16) ?
    C12 H12 . 0.9300 ?
    C14 H14A . 0.9700 ?
    C14 H14B . 0.9700 ?
    C15 C14 . 1.5149(15) ?
    C15 C16 . 1.3942(16) ?
    C15 C20 . 1.3981(16) ?
    C16 C17 . 1.3980(16) ?
    C17 H17 . 0.9300 ?
    C18 C17 . 1.3841(18) ?
    C18 C19 . 1.3901(18) ?
    C18 H18 . 0.9300 ?
    C19 C20 . 1.3861(16) ?
    C20 H20 . 0.9300 ?
loop_
    _geom_angle_atom_site_label_1
    _geom_angle_atom_site_label_2
    _geom_angle_atom_site_label_3
    _geom_angle_site_symmetry_1
    _geom_angle_site_symmetry_3
    _geom_angle
    _geom_angle_publ_flag
    C14 O1 C1 . . 113.25(8) ?
    C5 O2 C2 . . 106.39(10) ?
    N2 N1 C6 . . 119.34(9) ?
    C7 N1 N2 . . 114.58(10) ?
    C7 N1 C6 . . 126.08(10) ?
    C13 N2 N1 . . 103.16(9) ?
    O1 C1 C2 . . 110.75(9) ?
    O1 C1 C6 . . 105.96(9) ?
    O1 C1 H1 . . 109.4 ?
    C2 C1 C6 . . 111.85(9) ?
    C2 C1 H1 . . 109.4 ?
    C6 C1 H1 . . 109.4 ?
    O2 C2 C1 . . 115.82(10) ?
    C3 C2 O2 . . 110.25(10) ?
    C3 C2 C1 . . 133.91(11) ?
    C2 C3 C4 . . 106.19(11) ?
    C2 C3 H3 . . 126.9 ?
    C4 C3 H3 . . 126.9 ?
    C3 C4 H4 . . 126.7 ?
    C5 C4 C3 . . 106.63(11) ?
    C5 C4 H4 . . 126.7 ?
    O2 C5 H5 . . 124.7 ?
    C4 C5 O2 . . 110.55(11) ?
    C4 C5 H5 . . 124.7 ?
    N1 C6 C1 . . 110.63(9) ?
    N1 C6 H6A . . 109.5 ?
    N1 C6 H6B . . 109.5 ?
    C1 C6 H6A . . 109.5 ?
    C1 C6 H6B . . 109.5 ?
    H6A C6 H6B . . 108.1 ?
    N1 C7 C8 . . 106.25(10) ?
    N1 C7 H7 . . 126.9 ?
    C8 C7 H7 . . 126.9 ?
    C7 C8 C9 . . 135.24(11) ?
    C7 C8 C13 . . 104.23(10) ?
    C9 C8 C13 . . 120.48(11) ?
    C8 C9 H9 . . 120.8 ?
    C10 C9 C8 . . 118.36(11) ?
    C10 C9 H9 . . 120.8 ?
    C9 C10 C11 . . 121.05(12) ?
    C9 C10 H10 . . 119.5 ?
    C11 C10 H10 . . 119.5 ?
    C10 C11 H11 . . 119.0 ?
    C12 C11 C10 . . 121.96(11) ?
    C12 C11 H11 . . 119.0 ?
    C11 C12 C13 . . 117.94(11) ?
    C11 C12 H12 . . 121.0 ?
    C13 C12 H12 . . 121.0 ?
    N2 C13 C8 . . 111.76(10) ?
    N2 C13 C12 . . 128.06(11) ?
    C12 C13 C8 . . 120.17(11) ?
    O1 C14 C15 . . 110.37(9) ?
    O1 C14 H14A . . 109.6 ?
    O1 C14 H14B . . 109.6 ?
    C15 C14 H14A . . 109.6 ?
    C15 C14 H14B . . 109.6 ?
    H14A C14 H14B . . 108.1 ?
    C16 C15 C14 . . 123.97(10) ?
    C16 C15 C20 . . 117.85(11) ?
    C20 C15 C14 . . 118.16(10) ?
    C15 C16 Cl1 . . 120.24(9) ?
    C15 C16 C17 . . 121.87(11) ?
    C17 C16 Cl1 . . 117.87(9) ?
    C16 C17 H17 . . 120.3 ?
    C18 C17 C16 . . 119.50(11) ?
    C18 C17 H17 . . 120.3 ?
    C17 C18 C19 . . 119.07(11) ?
    C17 C18 H18 . . 120.5 ?
    C19 C18 H18 . . 120.5 ?
    C18 C19 Cl2 . . 119.43(9) ?
    C20 C19 Cl2 . . 119.11(9) ?
    C20 C19 C18 . . 121.45(11) ?
    C15 C20 H20 . . 119.9 ?
    C19 C20 C15 . . 120.25(11) ?
    C19 C20 H20 . . 119.9 ?
loop_
    _geom_torsion_atom_site_label_1
    _geom_torsion_atom_site_label_2
    _geom_torsion_atom_site_label_3
    _geom_torsion_atom_site_label_4
    _geom_torsion_site_symmetry_1
    _geom_torsion_site_symmetry_2
    _geom_torsion_site_symmetry_3
    _geom_torsion_site_symmetry_4
    _geom_torsion
    _geom_torsion_publ_flag
    C14 O1 C1 C2 . . . . -89.83(11) ?
    C14 O1 C1 C6 . . . . 148.69(9) ?
    C1 O1 C14 C15 . . . . -75.87(11) ?
    C5 O2 C2 C1 . . . . 178.44(10) ?
    C5 O2 C2 C3 . . . . -0.06(13) ?
    C2 O2 C5 C4 . . . . -0.05(14) ?
    N2 N1 C6 C1 . . . . -67.74(13) ?
    C7 N1 C6 C1 . . . . 112.18(12) ?
    N2 N1 C7 C8 . . . . -0.85(13) ?
    C6 N1 C7 C8 . . . . 179.22(10) ?
    C13 N2 N1 C6 . . . . -179.86(10) ?
    C13 N2 N1 C7 . . . . 0.21(13) ?
    N1 N2 C13 C8 . . . . 0.53(12) ?
    N1 N2 C13 C12 . . . . 179.37(11) ?
    O1 C1 C6 N1 . . . . -69.01(11) ?
    C2 C1 C6 N1 . . . . 170.22(9) ?
    O2 C2 C1 O1 . . . . -71.29(12) ?
    O2 C2 C1 C6 . . . . 46.66(13) ?
    C3 C2 C1 O1 . . . . 106.75(15) ?
    C3 C2 C1 C6 . . . . -135.30(14) ?
    O2 C2 C3 C4 . . . . 0.13(14) ?
    C1 C2 C3 C4 . . . . -177.99(13) ?
    C2 C3 C4 C5 . . . . -0.16(15) ?
    O2 C5 C4 C3 . . . . 0.13(16) ?
    C9 C8 C7 N1 . . . . -176.43(13) ?
    C13 C8 C7 N1 . . . . 1.08(12) ?
    C7 C8 C13 N2 . . . . -1.03(13) ?
    C7 C8 C13 C12 . . . . -179.97(10) ?
    C9 C8 C13 N2 . . . . 176.94(10) ?
    C9 C8 C13 C12 . . . . -2.01(17) ?
    C10 C9 C8 C7 . . . . 177.63(13) ?
    C10 C9 C8 C13 . . . . 0.43(17) ?
    C8 C9 C10 C11 . . . . 1.28(18) ?
    C9 C10 C11 C12 . . . . -1.5(2) ?
    C13 C12 C11 C10 . . . . -0.12(19) ?
    C11 C12 C13 N2 . . . . -176.94(12) ?
    C11 C12 C13 C8 . . . . 1.81(17) ?
    C16 C15 C14 O1 . . . . 112.32(12) ?
    C20 C15 C14 O1 . . . . -65.60(13) ?
    C14 C15 C16 Cl1 . . . . -0.09(16) ?
    C14 C15 C16 C17 . . . . -178.88(11) ?
    C20 C15 C16 Cl1 . . . . 177.83(9) ?
    C20 C15 C16 C17 . . . . -0.95(17) ?
    C14 C15 C20 C19 . . . . 179.49(10) ?
    C16 C15 C20 C19 . . . . 1.44(17) ?
    Cl1 C16 C17 C18 . . . . -178.91(9) ?
    C15 C16 C17 C18 . . . . -0.10(19) ?
    C19 C18 C17 C16 . . . . 0.66(18) ?
    C17 C18 C19 Cl2 . . . . -179.60(9) ?
    C17 C18 C19 C20 . . . . -0.16(18) ?
    Cl2 C19 C20 C15 . . . . 178.52(9) ?
    C18 C19 C20 C15 . . . . -0.92(18) ?
loop_
    _geom_hbond_atom_site_label_D
    _geom_hbond_atom_site_label_H
    _geom_hbond_atom_site_label_A
    _geom_hbond_site_symmetry_A
    _geom_hbond_distance_DH
    _geom_hbond_distance_HA
    _geom_hbond_distance_DA
    _geom_hbond_angle_DHA
    _geom_hbond_publ_flag
    C7 H7 O1 2_657 0.93 2.51 3.3062(15) 144 yes
    C6 H6B Cg4 2_775 0.97 2.84 3.4583(13) 122 yes
_iucr_refine_instructions_details
;
TITL gt36 in P -1
CELL  0.71073   7.7318   9.6675  12.8299   76.511   76.157   73.928
ZERR     2.00   0.0003   0.0004   0.0005    0.004    0.004    0.003
LATT   1
SFAC  C        2.31000 20.84392  1.02000 10.20751   1.58860   0.56870 =
         0.86500  51.65125   0.21560   0.003   0.002    11.500   0.770  12.011
SFAC  H        0.49300 10.51091  0.32291 26.12573   0.14019   3.14236 =
         0.04081  57.79977   0.00304   0.000   0.000     0.620   0.320   1.008
SFAC  CL      11.46041  0.01040  7.19641  1.16620   6.25561  18.51942 =
         1.64550  47.77846  -9.55741   0.148   0.159   678.000   0.990  35.453
SFAC  N       12.21261  0.00570  3.13220  9.89331   2.01250  28.99754 =
         1.16630   0.58260 -11.52901   0.006   0.003    19.600   0.700  14.007
SFAC  O        3.04850 13.27711  2.28680  5.70111   1.54630   0.32390 =
         0.86700  32.90894   0.25080   0.011   0.006    32.500   0.660  15.999
UNIT  40   32   4    4    4
MERG   2
FMAP   2
PLAN   20
ACTA
BOND   $H
CONF
LIST   4
L.S.  10
WGHT    0.038700    0.338100
FVAR       0.36356
MOLE    1
CL2   3    0.490816    0.221438    0.536544    11.00000    0.03293    0.02802 =
         0.01613   -0.00855   -0.00224   -0.01132
CL1   3    0.246819    0.628577    0.883126    11.00000    0.02851    0.01783 =
         0.02403   -0.00825   -0.00838    0.00089
O1    5    0.449628    0.197723    0.974385    11.00000    0.01449    0.01515 =
         0.01418   -0.00154   -0.00137   -0.00235
O2    5    0.311364    0.142447    1.216876    11.00000    0.02606    0.02109 =
         0.01320   -0.00267   -0.00506   -0.00239
N2    4    0.035073    0.210361    0.876216    11.00000    0.01657    0.01682 =
         0.01891   -0.00318   -0.00572   -0.00137
C15   1    0.441895    0.378053    0.808000    11.00000    0.01433    0.01643 =
         0.01478   -0.00216   -0.00206   -0.00585
C18   1    0.302528    0.470182    0.613059    11.00000    0.02506    0.02465 =
         0.01487    0.00091   -0.00686   -0.00925
AFIX  43
H18   2    0.258051    0.500175    0.548156    11.00000   -1.20000
AFIX   0
C19   1    0.422714    0.334641    0.633729    11.00000    0.02009    0.02160 =
         0.01405   -0.00421   -0.00041   -0.00938
C9    1    0.216736   -0.034714    0.680247    11.00000    0.01961    0.01946 =
         0.01870   -0.00583   -0.00206   -0.00590
AFIX  43
H9    2    0.302187   -0.123156    0.674997    11.00000   -1.20000
AFIX   0
C10   1    0.118671    0.033973    0.599084    11.00000    0.02222    0.02678 =
         0.01827   -0.00712   -0.00336   -0.00832
AFIX  43
H10   2    0.136189   -0.009482    0.538711    11.00000   -1.20000
AFIX   0
C12   1   -0.044245    0.238566    0.693818    11.00000    0.01856    0.02014 =
         0.02185   -0.00263   -0.00667   -0.00266
AFIX  43
H12   2   -0.128284    0.328064    0.696961    11.00000   -1.20000
AFIX   0
C16   1    0.320026    0.513214    0.786925    11.00000    0.01864    0.01584 =
         0.01670   -0.00336   -0.00321   -0.00458
C17   1    0.249984    0.559873    0.690432    11.00000    0.02248    0.01804 =
         0.02014   -0.00003   -0.00749   -0.00390
AFIX  43
H17   2    0.168703    0.650487    0.678321    11.00000   -1.20000
AFIX   0
N1    4    0.157667    0.102396    0.927454    11.00000    0.01475    0.01509 =
         0.01506   -0.00260   -0.00375   -0.00313
C20   1    0.491072    0.287854    0.729759    11.00000    0.01688    0.01686 =
         0.01606   -0.00260   -0.00200   -0.00530
AFIX  43
H20   2    0.569943    0.196122    0.742194    11.00000   -1.20000
AFIX   0
C8    1    0.184753    0.032324    0.772390    11.00000    0.01435    0.01589 =
         0.01691   -0.00233   -0.00202   -0.00533
C13   1    0.052507    0.167532    0.780176    11.00000    0.01495    0.01675 =
         0.01632   -0.00303   -0.00255   -0.00499
C14   1    0.519115    0.321222    0.911958    11.00000    0.01583    0.01634 =
         0.01539   -0.00242   -0.00302   -0.00474
AFIX  23
H14A  2    0.651759    0.292764    0.893965    11.00000   -1.20000
H14B  2    0.485602    0.398105    0.954999    11.00000   -1.20000
AFIX   0
C2    1    0.255950    0.264479    1.141527    11.00000    0.01506    0.01908 =
         0.01354   -0.00161   -0.00262   -0.00414
C3    1    0.210435    0.386191    1.186302    11.00000    0.02533    0.02107 =
         0.01842   -0.00599   -0.00495   -0.00499
AFIX  43
H3    2    0.168747    0.481996    1.152383    11.00000   -1.20000
AFIX   0
C1    1    0.262601    0.237521    1.030668    11.00000    0.01436    0.01481 =
         0.01292   -0.00263   -0.00213   -0.00220
AFIX  13
H1    2    0.197025    0.326196    0.988374    11.00000   -1.20000
AFIX   0
C6    1    0.178208    0.110377    1.035961    11.00000    0.01822    0.01683 =
         0.01337   -0.00266   -0.00277   -0.00490
AFIX  23
H6A   2    0.255854    0.019503    1.065930    11.00000   -1.20000
H6B   2    0.059247    0.123261    1.083853    11.00000   -1.20000
AFIX   0
C5    1    0.299440    0.191358    1.310932    11.00000    0.02626    0.03238 =
         0.01249   -0.00450   -0.00489   -0.00605
AFIX  43
H5    2    0.328762    0.131631    1.375480    11.00000   -1.20000
AFIX   0
C4    1    0.239439    0.337735    1.296916    11.00000    0.03124    0.03096 =
         0.01769   -0.01046   -0.00439   -0.00816
AFIX  43
H4    2    0.220406    0.396242    1.348674    11.00000   -1.20000
AFIX   0
C11   1   -0.009953    0.171158    0.605698    11.00000    0.02253    0.02727 =
         0.01872   -0.00175   -0.00932   -0.00614
AFIX  43
H11   2   -0.072355    0.216145    0.548496    11.00000   -1.20000
AFIX   0
C7    1    0.250356   -0.004060    0.870162    11.00000    0.01524    0.01457 =
         0.01721   -0.00330   -0.00315   -0.00322
AFIX  43
H7    2    0.340178   -0.085625    0.891318    11.00000   -1.20000
HKLF 4
REM  gt36 in P -1
REM R1 =  0.0307 for   3813 Fo > 4sig(Fo)  and  0.0348 for all   4278 data
REM    235 parameters refined using      0 restraints
END
WGHT      0.0386      0.3369
REM Highest difference peak  0.351,  deepest hole -0.226,  1-sigma level  0.049
Q1    1   0.2881  0.5398  0.7405  11.00000  0.05    0.35
Q2    1   0.1092  0.0959  0.7744  11.00000  0.05    0.34
Q3    1   0.3729  0.4414  0.8043  11.00000  0.05    0.33
Q4    1   0.2596  0.2532  1.0879  11.00000  0.05    0.33
Q5    1   0.4752  0.3515  0.8566  11.00000  0.05    0.33
Q6    1   0.2244 -0.0010  0.8147  11.00000  0.05    0.33
Q7    1   0.4514  0.3105  0.6785  11.00000  0.05    0.32
Q8    1   0.4719  0.3405  0.7652  11.00000  0.05    0.31
Q9    1   0.2146  0.1769  1.0350  11.00000  0.05    0.30
Q10   1   0.0624  0.1003  0.6066  11.00000  0.05    0.29
Q11   1   0.2140  0.3322  1.1613  11.00000  0.05    0.28
Q12   1   0.1701  0.1049  0.9840  11.00000  0.05    0.28
Q13   1   0.0042  0.2026  0.7414  11.00000  0.05    0.28
Q14   1   0.3846  0.4036  0.6196  11.00000  0.05    0.27
Q15   1   0.2003 -0.0031  0.7328  11.00000  0.05    0.27
Q16   1  -0.0031  0.2198  0.6411  11.00000  0.05    0.25
Q17   1   0.1710  0.0020  0.6436  11.00000  0.05    0.25
Q18   1   0.6250  0.2561  0.8957  11.00000  0.05    0.24
Q19   1   0.0315  0.1875  0.8297  11.00000  0.05    0.24
Q20   1   0.2707  0.5016  0.6602  11.00000  0.05    0.23
;
data_global
_journal_date_recd_electronic     2016-08-15
_journal_date_accepted     2016-08-29
_journal_name_full     'Acta Crystallographica, Section E'
_journal_year     2016
_journal_volume     72
_journal_issue     10
_journal_page_first     1377
_journal_page_last     1379
_journal_paper_category     GO
_journal_paper_doi     10.1107/S2056989016013827
_journal_coeditor_code     XU5891
_publ_contact_author
;
Dr. Tuncer H\"okelek
Hacettepe University
Department of Physics
06800 Beytepe
Ankara
Turkey
;
_publ_contact_author_email     merzifon@hacettepe.edu.tr
_publ_contact_author_fax     '90(312)2352550'
_publ_contact_author_phone     '90(312)2977242'
_publ_section_title
;
Crystal structure of
2-[2-(2,5-dichlorobenzyloxy)-2-(furan-2-yl)ethyl]-2<i>H</i>-indazole
;
loop_
    _publ_author_name
    _publ_author_address
    '\"Ozel G\"uven, \"Ozden'
;
Department of Chemistry,
B\"ulent Ecevit University,
67100 Zonguldak,
Turkey
;
    'T\"urk, G\"okhan'
;
Department of Chemistry,
B\"ulent Ecevit University,
67100 Zonguldak,
Turkey
;
    'Adler, Philip D. F.'
;
Department of Chemistry,
Southampton University,
SO17 1BJ Southampton
England
;
    'Coles, Simon J.'
;
Department of Chemistry,
Southampton University,
SO17 1BJ Southampton
England
;
    'H\"okelek, Tuncer'
;
Department of Physics
Hacettepe University
06800 Beytepe
Ankara
Turkey
;
_publ_section_synopsis
;
In the title compound, the indazole ring system is oriented at dihedral angles
of 25.04(4) and 5.10(4)\% o the furan and benzene rings, respectively
;
