# Supplementary material for: Crystal structure of 2-[2-(2,5-di­chloro­benz­yloxy)-2-(furan-2-yl)eth­yl]-2H-indazole
Source: Acta Crystallogr E Crystallogr Commun. 2016 Sep 5;72(Pt 10):1377–9. doi: 10.1107/S2056989016013827 (PMC5050757; doi:10.1107/S2056989016013827)
Supplement: Supplementary file 2 [file e-72-01377-Isup2.hkl]

#
# h,k,l, Fc-squared, Fo-squared, sigma(Fo-squared) and status flag
#
data_I
_shelx_title ' gt36 in P -1'
_shelx_refln_list_code          4
_shelx_F_calc_maximum      102.59
_exptl_crystal_F_000       399.94
_reflns_d_resolution_high  0.7416
 
loop_
 _symmetry_equiv_pos_as_xyz
 'x, y, z'
 '-x, -y, -z'
 
_cell_length_a     7.7318
_cell_length_b     9.6675
_cell_length_c    12.8299
_cell_angle_alpha  76.511
_cell_angle_beta   76.157
_cell_angle_gamma  73.928
 
_shelx_F_squared_multiplier     1.000
 
loop_
 _refln_index_h
 _refln_index_k
 _refln_index_l
 _refln_F_squared_calc
 _refln_F_squared_meas
 _refln_F_squared_sigma
 _refln_observed_status
   2   0   0     1375.65     1352.02     31.62 o
   3   0   0      991.81     1015.83     30.64 o
   4   0   0     5842.31     6026.23    216.00 o
   5   0   0      211.25      196.58      8.37 o
   6   0   0        0.26        0.46      0.40 o
   7   0   0        6.52        8.28      1.02 o
   8   0   0       44.20       47.69      1.76 o
   9   0   0       16.42       17.55      2.35 o
  -9   1   0       54.77       53.34      3.40 o
  -8   1   0        2.57        4.24      1.82 o
  -7   1   0      232.28      236.48     10.59 o
  -6   1   0        7.95        7.90      1.09 o
  -5   1   0      139.07      181.54      3.10 o
  -4   1   0      672.23      731.97     13.93 o
  -3   1   0        3.25        1.26      0.35 o
  -2   1   0       22.27       18.90      2.01 o
  -1   1   0     9620.57     9718.92    352.86 o
   1   1   0      129.03      111.63     11.69 o
   2   1   0     1022.85     1028.49     28.63 o
   3   1   0      629.49      664.40     10.97 o
   4   1   0       46.95       34.72      1.01 o
   5   1   0       47.91       52.01      1.95 o
   6   1   0      864.85      864.66     70.81 o
   7   1   0      207.62      220.05      5.38 o
   8   1   0       47.13       43.57      1.40 o
   9   1   0        5.83        4.01      1.82 o
  -9   2   0      279.06      273.57     11.27 o
  -8   2   0       12.25       12.63      2.04 o
  -7   2   0       54.70       52.83      1.93 o
  -6   2   0      107.30      112.83      2.87 o
  -5   2   0      319.19      314.81      6.75 o
  -4   2   0      531.68      562.70     15.77 o
  -3   2   0       73.01       86.22      1.76 o
  -2   2   0     3384.81     3547.18     66.09 o
  -1   2   0     7143.28     6982.99    172.37 o
   0   2   0     2818.23     2833.34     51.14 o
   1   2   0      167.34      161.70      2.99 o
   2   2   0    10525.28    10840.69    231.54 o
   3   2   0      351.06      324.67      5.44 o
   4   2   0     2584.09     2771.02     60.81 o
   5   2   0      140.43      138.34      3.23 o
   6   2   0        2.37        2.28      0.77 o
   7   2   0        3.03        4.20      0.76 o
   8   2   0      131.38      130.73      4.54 o
   9   2   0        5.43        5.60      1.21 o
  -8   3   0      291.38      295.44     10.52 o
  -7   3   0       44.02       42.06      2.65 o
  -6   3   0      330.44      318.64      7.19 o
  -5   3   0      122.01      126.82      3.37 o
  -4   3   0        3.32        3.02      1.02 o
  -3   3   0      117.71      155.16      3.72 o
  -2   3   0      168.41      164.15      6.08 o
  -1   3   0      228.52      229.82      4.57 o
   0   3   0       18.94       13.27      0.59 o
   1   3   0       25.71       15.61      0.58 o
   2   3   0     3782.51     3862.97     56.42 o
   3   3   0     5166.68     5529.68    114.84 o
   4   3   0      135.49      129.64      2.25 o
   5   3   0     2530.44     2649.23     73.77 o
   6   3   0     1004.26      913.38     71.37 o
   7   3   0      469.29      494.50     15.93 o
   8   3   0       84.25       75.27      3.82 o
   9   3   0      395.65      373.06     12.94 o
  -8   4   0       55.60       53.79      3.18 o
  -7   4   0      203.66      220.39      7.72 o
  -6   4   0      157.50      156.10      5.71 o
  -5   4   0      681.77      667.36     15.28 o
  -4   4   0        0.78        0.62      0.46 o
  -3   4   0       29.45       26.54      0.92 o
  -2   4   0     1395.60     1312.57     27.60 o
  -1   4   0      137.94       96.13      2.17 o
   0   4   0       11.38       15.72      0.63 o
   1   4   0       69.67       78.76      1.64 o
   2   4   0       69.53       43.25      0.96 o
   3   4   0       28.38       39.59      0.99 o
   4   4   0      493.28      500.20     10.35 o
   5   4   0       71.89       69.40      2.27 o
   6   4   0       17.50       21.31      1.16 o
   7   4   0       25.99       21.57      1.18 o
   8   4   0        3.45        4.09      0.80 o
   9   4   0       35.41       30.34      2.04 o
  10   4   0       11.23        9.46      1.44 o
  -7   5   0      115.47      129.07      5.07 o
  -6   5   0      351.40      334.25     10.82 o
  -5   5   0       44.65       49.78      1.96 o
  -4   5   0      490.45      515.97     11.69 o
  -3   5   0      229.27      206.68      3.43 o
  -2   5   0      215.49      204.18      4.31 o
  -1   5   0        2.03        2.95      0.50 o
   0   5   0     1485.70     1464.63     25.68 o
   1   5   0        9.68        3.02      0.45 o
   2   5   0       25.14       24.03      1.18 o
   3   5   0       45.27       50.78      1.27 o
   4   5   0     1360.22     1362.53     29.42 o
   5   5   0        0.14        2.38      1.29 o
   6   5   0       21.00       21.80      3.67 o
   7   5   0       10.11       11.36      1.11 o
   8   5   0       60.88       65.95      2.05 o
   9   5   0       37.73       40.21      1.93 o
  -7   6   0      124.19      121.28      4.92 o
  -6   6   0       42.55       41.99      2.50 o
  -5   6   0        0.74        0.83      1.13 o
  -4   6   0       28.07       26.25      1.74 o
  -3   6   0     1062.31      950.89     40.60 o
  -2   6   0       55.17       58.14      1.71 o
  -1   6   0      180.40      159.48      4.92 o
   0   6   0      216.16      247.77      7.26 o
   1   6   0       97.14       93.21      3.18 o
   2   6   0        2.89        4.31      1.13 o
   3   6   0      102.36       99.21      2.06 o
   4   6   0       64.42       72.97      1.67 o
   5   6   0       11.92       10.27      1.17 o
   6   6   0       16.41       15.04      1.25 o
   7   6   0       29.97       30.56      1.74 o
   8   6   0        5.31        5.75      1.38 o
   9   6   0       78.82       75.18      2.45 o
  -6   7   0       10.13       10.59      1.59 o
  -5   7   0       36.60       45.62      2.50 o
  -4   7   0        5.74       12.63      1.44 o
  -3   7   0      130.79      128.57      2.95 o
  -2   7   0       81.36       88.12      4.62 o
  -1   7   0      138.38      127.86      4.24 o
   0   7   0      708.65      720.77     21.26 o
   1   7   0      137.17      137.62      4.39 o
   2   7   0       69.17       68.62      2.27 o
   3   7   0       25.07       18.31      1.74 o
   4   7   0      745.04      744.41     13.06 o
   5   7   0        6.97        7.28      1.17 o
   6   7   0        0.39        1.16      0.98 o
   7   7   0       17.45       21.73      1.78 o
   8   7   0       21.15       25.44      2.35 o
   9   7   0       12.75       11.03      1.20 o
  -6   8   0       43.60       45.54      2.50 o
  -5   8   0        1.38        1.89      1.21 o
  -4   8   0      224.16      235.82      7.72 o
  -3   8   0        2.00        4.99      1.21 o
  -2   8   0      497.83      513.93     13.92 o
  -1   8   0        3.04        7.62      1.51 o
   0   8   0      311.69      305.20      9.23 o
   1   8   0       13.26       16.57      1.51 o
   2   8   0      873.32      907.34     27.54 o
   3   8   0        1.05        0.53      0.85 o
   4   8   0        1.33        0.72      0.54 o
   5   8   0       26.15       27.20      1.60 o
   6   8   0       88.20       88.37      2.80 o
   7   8   0        4.32        5.99      1.13 o
   8   8   0       33.25       34.75      1.76 o
   9   8   0        2.52        2.03      1.00 o
  -5   9   0       98.63       95.63      4.09 o
  -4   9   0        7.34        4.77      1.29 o
  -3   9   0       45.54       56.36      2.65 o
  -2   9   0       46.68       54.59      1.65 o
  -1   9   0      115.17      122.50      3.16 o
   0   9   0       62.32       63.21      2.03 o
   1   9   0       21.83       21.11      1.23 o
   2   9   0      133.04      131.06      4.39 o
   3   9   0      246.04      243.70      5.66 o
   4   9   0       10.07       11.82      0.87 o
   5   9   0       10.92        8.47      1.82 o
   6   9   0      140.90      151.69      5.75 o
   7   9   0        0.89        1.84      0.80 o
   8   9   0       21.18       17.27      1.54 o
  -4  10   0        6.88        6.28      1.36 o
  -3  10   0      179.79      177.72      6.20 o
  -2  10   0       89.05       93.36      3.71 o
  -1  10   0       12.83       15.65      1.12 o
   0  10   0        5.75        7.34      2.31 o
   1  10   0      234.98      228.13      5.32 o
   2  10   0       59.88       64.55      2.14 o
   3  10   0       11.08       11.55      1.25 o
   4  10   0        1.20        0.49      0.77 o
   5  10   0        0.13       -0.83      1.51 o
   6  10   0      130.27      135.65      5.52 o
   7  10   0        7.70        4.99      1.82 o
  -2  11   0       44.88       44.49      2.42 o
  -1  11   0       21.37       22.47      1.74 o
   0  11   0        2.04        3.74      0.99 o
   1  11   0       33.64       37.81      1.59 o
   2  11   0      333.39      356.06      8.56 o
   3  11   0       17.18       18.12      1.10 o
   4  11   0       96.16      102.32      3.21 o
   5  11   0      103.27      110.53      4.99 o
   6  11   0       84.26       86.40      4.16 o
   0  12   0      127.01      119.59      3.57 o
   1  12   0       36.03       34.08      1.60 o
   2  12   0        1.84        2.67      0.99 o
   3  12   0       12.86       14.79      1.16 o
   4  12   0       10.98        9.15      1.36 o
  -3 -12   1       88.18       95.37      5.26 o
  -2 -12   1        7.17        3.67      1.82 o
  -1 -12   1        0.04        1.46      0.88 o
   0 -12   1        0.10       -0.04      0.75 o
  -5 -11   1        7.09        6.58      1.82 o
  -4 -11   1      166.10      175.29      9.84 o
  -3 -11   1       95.99      109.43      3.23 o
  -2 -11   1       13.38       11.60      1.23 o
  -1 -11   1       10.18       11.38      1.15 o
   0 -11   1      119.78      113.51      3.10 o
   1 -11   1        8.90        6.54      0.94 o
   2 -11   1       10.75       10.82      1.51 o
  -7 -10   1       23.09       29.35      2.50 o
  -6 -10   1        1.20        2.12      1.51 o
  -5 -10   1       18.55       22.55      2.27 o
  -4 -10   1      222.47      240.95      5.88 o
  -3 -10   1      100.85      104.68      3.02 o
  -2 -10   1       56.52       61.05      2.95 o
  -1 -10   1       50.63       51.45      2.65 o
   0 -10   1        3.58        1.89      1.21 o
   1 -10   1      111.82      124.55      3.33 o
   2 -10   1       52.39       52.05      2.65 o
   3 -10   1       97.95      106.15      4.16 o
  -8  -9   1        0.01       -0.38      1.21 o
  -7  -9   1       44.34       43.32      2.05 o
  -6  -9   1        3.07        2.78      1.17 o
  -5  -9   1      116.51      113.68      4.58 o
  -4  -9   1        3.22        2.67      0.66 o
  -3  -9   1       81.79       80.88      3.40 o
  -2  -9   1       94.59       97.44      3.78 o
  -1  -9   1      286.29      277.13      8.70 o
   0  -9   1       27.21       30.72      2.04 o
   1  -9   1        2.31        2.19      1.21 o
   2  -9   1      115.63      117.78      8.51 o
   3  -9   1        2.23        6.05      1.36 o
   4  -9   1        7.54        4.92      1.36 o
   5  -9   1        5.58        6.13      1.44 o
  -8  -8   1      131.61      137.40      3.90 o
  -7  -8   1       55.42       53.11      3.67 o
  -6  -8   1        1.95        0.45      1.01 o
  -5  -8   1        7.27        9.28      1.30 o
  -4  -8   1      146.73      147.22      3.02 o
  -3  -8   1      211.39      211.23      6.88 o
  -2  -8   1       79.66       82.09      3.40 o
  -1  -8   1        6.24        6.96      1.44 o
   0  -8   1      310.55      303.68      9.31 o
   1  -8   1       64.13       58.26      2.65 o
   2  -8   1     1144.26     1069.85     33.06 o
   3  -8   1       33.85       36.83      1.27 o
   4  -8   1       53.71       57.50      2.80 o
   5  -8   1       77.56       75.73      3.48 o
  -9  -7   1       57.09       52.45      2.10 o
  -8  -7   1       57.82       57.16      2.12 o
  -7  -7   1        2.02        2.21      1.05 o
  -6  -7   1        0.56        1.74      1.01 o
  -5  -7   1      413.16      432.02      9.66 o
  -4  -7   1        4.65        4.04      0.69 o
  -3  -7   1       20.10       13.30      1.27 o
  -2  -7   1       55.08       43.35      2.27 o
  -1  -7   1        3.13        3.25      1.13 o
   0  -7   1      129.98      129.67      4.31 o
   1  -7   1      817.34      728.04     21.71 o
   2  -7   1      226.95      205.94      6.51 o
   3  -7   1       17.80       16.04      1.66 o
   4  -7   1       41.56       42.52      2.35 o
   5  -7   1       15.34       18.38      1.74 o
   6  -7   1      239.25      275.09      9.46 o
  -9  -6   1       22.53       21.49      2.19 o
  -8  -6   1       51.68       46.76      1.89 o
  -7  -6   1      628.79      621.25     13.99 o
  -6  -6   1      107.46      105.46      2.91 o
  -5  -6   1      327.53      329.81      7.35 o
  -4  -6   1      170.27      171.96      3.76 o
  -3  -6   1      832.58      880.08     18.72 o
  -2  -6   1        8.47       13.08      1.44 o
  -1  -6   1       95.88      108.94      3.71 o
   0  -6   1       10.29       13.47      1.29 o
   1  -6   1      413.74      378.15     20.28 o
   2  -6   1       74.22       63.24      4.01 o
   3  -6   1       12.63        8.26      0.59 o
   4  -6   1      351.17      325.55     10.21 o
   5  -6   1        0.04        0.76      1.21 o
   6  -6   1        5.95        4.01      1.44 o
   7  -6   1       14.28       14.15      1.74 o
  -9  -5   1        3.10        1.36      1.44 o
  -8  -5   1       25.32       26.53      2.27 o
  -7  -5   1      711.37      706.78     15.59 o
  -6  -5   1     1540.90     1572.22     35.28 o
  -5  -5   1      184.61      186.95      5.03 o
  -4  -5   1       96.08      119.91      4.31 o
  -3  -5   1     1423.65     1491.71     32.33 o
  -2  -5   1       27.39       20.42      1.15 o
  -1  -5   1      641.00      687.58     11.64 o
   0  -5   1      322.58      277.62      5.48 o
   1  -5   1      378.86      311.23      5.09 o
   2  -5   1       25.55       32.68      0.81 o
   3  -5   1       25.43       28.29      1.13 o
   4  -5   1       13.98       11.72      1.23 o
   5  -5   1     1397.29     1393.69     31.69 o
   6  -5   1      223.87      217.21      7.41 o
   7  -5   1       67.60       71.65      3.48 o
  -9  -4   1      241.50      236.35      8.32 o
  -8  -4   1       17.09       11.97      1.08 o
  -7  -4   1       32.13       34.03      1.47 o
  -6  -4   1      271.09      271.12      6.01 o
  -5  -4   1     2064.42     2132.31     48.23 o
  -4  -4   1       24.18       20.43      1.89 o
  -3  -4   1     3741.17     4165.20     97.14 o
  -2  -4   1       38.45       27.87      0.90 o
  -1  -4   1      305.98      289.78      4.08 o
   0  -4   1     1559.04     1538.82     26.68 o
   1  -4   1      927.03     1049.15     15.39 o
   2  -4   1      178.34      202.48      4.22 o
   3  -4   1      162.13      163.67      3.52 o
   4  -4   1       10.93        5.66      0.42 o
   5  -4   1      132.88      123.95      3.48 o
   6  -4   1      119.49      121.05      4.77 o
   7  -4   1      157.23      151.69      5.75 o
   8  -4   1       33.77       36.39      2.57 o
  -9  -3   1        6.87        6.96      1.44 o
  -8  -3   1      373.29      385.44      8.49 o
  -7  -3   1      681.68      669.19     14.46 o
  -6  -3   1       48.09       51.03      3.18 o
  -5  -3   1       23.77       27.33      1.42 o
  -4  -3   1     6320.58     6206.59    217.06 o
  -3  -3   1        5.34        8.45      1.46 o
  -2  -3   1      156.94      155.11      5.25 o
  -1  -3   1      627.97      569.76      8.01 o
   0  -3   1     2977.10     2924.89     46.09 o
   1  -3   1        2.99        2.64      0.73 o
   2  -3   1       48.30       39.20      1.04 o
   3  -3   1       10.24       23.89      0.86 o
   4  -3   1      480.30      449.97      6.90 o
   5  -3   1      389.65      405.08      8.72 o
   6  -3   1       23.23       22.30      1.19 o
   7  -3   1       99.82      105.69      4.39 o
   8  -3   1      176.16      180.74      6.88 o
  -9  -2   1       51.98       49.03      2.65 o
  -8  -2   1      119.77      113.86      4.39 o
  -7  -2   1        4.93        3.40      0.84 o
  -6  -2   1      691.64      674.93     14.16 o
  -5  -2   1      994.86     1025.43     21.75 o
  -4  -2   1      141.77      141.15      3.48 o
  -3  -2   1      816.90      853.22     20.35 o
  -2  -2   1     1457.34     1470.46     21.73 o
   0  -2   1      748.79      749.98     26.28 o
   1  -2   1     1318.89     1349.74     19.76 o
   2  -2   1     2045.93     2195.48     33.78 o
   3  -2   1     1321.24     1479.36     20.18 o
   4  -2   1      150.00      166.09      2.38 o
   5  -2   1       12.44       13.57      1.25 o
   6  -2   1      465.38      486.19     11.27 o
   7  -2   1        3.20        3.25      1.66 o
   8  -2   1       11.43       14.75      2.12 o
   9  -2   1        1.80        1.89      1.66 o
  -9  -1   1        0.04        2.12      1.82 o
  -8  -1   1       83.48       91.32      3.63 o
  -7  -1   1        2.58        2.37      0.60 o
  -6  -1   1      725.14      752.92     15.85 o
  -5  -1   1       32.77       27.57      1.13 o
  -4  -1   1      212.43      246.54      4.38 o
  -3  -1   1        8.31       15.41      1.44 o
  -1  -1   1       63.22       73.20      1.38 o
   0  -1   1       88.88       99.79      3.10 o
   1  -1   1       82.23       70.86      1.35 o
   2  -1   1     2071.70     2096.04     28.70 o
   3  -1   1      890.87      825.91     11.71 o
   4  -1   1      360.28      392.73      6.37 o
   5  -1   1        4.03        3.35      0.54 o
   6  -1   1       55.72       58.35      2.64 o
   7  -1   1      222.46      220.99      5.30 o
   8  -1   1       11.33       11.80      2.04 o
   9  -1   1        0.75       -0.61      1.59 o
  -9   0   1       14.24       17.33      2.27 o
  -8   0   1        3.42        2.32      1.07 o
  -7   0   1       67.86       65.90      3.48 o
  -6   0   1      229.85      217.84      3.73 o
  -5   0   1        3.49        1.52      0.51 o
  -4   0   1      526.57      587.89     10.13 o
  -3   0   1       89.35      119.63      2.33 o
  -2   0   1     3074.94     3047.48     70.23 o
  -1   0   1      476.96      472.80      8.07 o
   2   0   1     1865.79     1790.62     23.92 o
   3   0   1        2.55        4.50      0.74 o
   4   0   1       57.88       51.89      0.91 o
   5   0   1      890.46      926.39     13.73 o
   6   0   1      252.74      251.94      5.54 o
   7   0   1       20.59       18.16      0.70 o
   8   0   1       17.18       19.68      3.82 o
   9   0   1       13.97       14.83      2.19 o
  -9   1   1      122.60      123.17      5.60 o
  -8   1   1        5.06        3.66      1.11 o
  -7   1   1       94.40       95.39      2.71 o
  -6   1   1       67.98       69.51      2.21 o
  -5   1   1      114.96      114.73      7.34 o
  -4   1   1       10.60       14.89      2.19 o
  -3   1   1       34.46       33.16      1.78 o
  -2   1   1     3562.04     3463.16     80.05 o
  -1   1   1      587.41      576.18     11.05 o
   1   1   1      282.26      285.83      7.72 o
   3   1   1      184.54      184.02      4.68 o
   4   1   1     1188.43     1212.86     29.07 o
   5   1   1        0.04        0.23      0.47 o
   6   1   1      597.35      639.78     13.11 o
   7   1   1        6.63        8.42      0.57 o
   8   1   1      623.18      640.35     11.51 o
   9   1   1       77.45       87.16      4.31 o
  -9   2   1        0.92       -0.45      1.44 o
  -8   2   1      228.92      234.23      8.40 o
  -7   2   1      107.57      106.37      3.97 o
  -6   2   1       45.01       43.68      1.84 o
  -5   2   1      300.82      303.86      6.83 o
  -4   2   1       51.72       44.67      1.72 o
  -3   2   1        8.72        0.91      0.80 o
  -2   2   1       78.62       65.37      2.27 o
  -1   2   1      147.58      138.55      2.22 o
   0   2   1      446.50      447.13      7.00 o
   1   2   1     3299.51     3295.56     88.83 o
   2   2   1       14.23       13.49      0.99 o
   3   2   1     2562.45     2615.88     47.45 o
   4   2   1     1986.84     1974.65     35.28 o
   5   2   1        1.41        2.48      0.61 o
   6   2   1        0.11        1.21      0.80 o
   7   2   1      448.20      438.23      9.26 o
   8   2   1      109.26      106.76      2.67 o
   9   2   1      157.61      149.27      5.60 o
  -8   3   1       12.23       11.65      1.89 o
  -7   3   1      347.65      348.09     11.58 o
  -6   3   1       20.23       22.29      1.54 o
  -5   3   1      601.32      650.34     14.49 o
  -4   3   1        0.77        1.46      0.81 o
  -3   3   1      227.27      215.10      5.12 o
  -2   3   1       10.92        7.77      0.32 o
  -1   3   1     2055.83     2086.55     36.69 o
   0   3   1      465.18      469.69      7.46 o
   1   3   1      239.82      251.61      3.49 o
   2   3   1      620.16      652.45      7.52 o
   3   3   1      319.55      297.75      3.81 o
   4   3   1      197.95      172.65      2.57 o
   5   3   1       82.85       85.75      2.29 o
   6   3   1        5.32        6.76      0.82 o
   7   3   1      152.93      154.28      3.50 o
   8   3   1      141.17      135.16      3.20 o
   9   3   1        0.98       -0.61      1.29 o
  -8   4   1       10.16       11.05      1.66 o
  -7   4   1        1.44        1.66      1.36 o
  -6   4   1        1.98        2.68      1.07 o
  -5   4   1        0.15        0.52      1.02 o
  -4   4   1      268.60      244.70      8.46 o
  -3   4   1       70.05       72.22      1.85 o
  -2   4   1       21.04       25.27      0.74 o
  -1   4   1      496.70      600.40      9.71 o
   0   4   1     1113.68     1151.89     19.37 o
   1   4   1        5.67        8.08      0.45 o
   2   4   1      583.17      601.32      7.71 o
   3   4   1      640.36      596.12      8.64 o
   4   4   1      213.86      208.56      4.49 o
   5   4   1        0.51        0.23      0.33 o
   6   4   1       52.18       51.03      1.45 o
   7   4   1      447.52      442.96     11.23 o
   8   4   1      124.58      118.93      2.97 o
   9   4   1        0.66        0.38      0.98 o
  -8   5   1        1.69        2.19      1.29 o
  -7   5   1        6.47        5.98      1.44 o
  -6   5   1      160.17      177.41      6.20 o
  -5   5   1        4.06        7.43      1.11 o
  -4   5   1      169.99      180.37      4.65 o
  -3   5   1        5.51        7.61      0.41 o
  -2   5   1      951.02     1026.37     21.18 o
  -1   5   1       56.13       42.89      0.96 o
   0   5   1      119.91      117.62      2.06 o
   1   5   1        4.60        3.57      0.39 o
   2   5   1      352.90      343.13      5.67 o
   3   5   1     1242.39     1237.43     18.49 o
   4   5   1       23.66       22.23      2.38 o
   5   5   1        7.18        8.41      1.01 o
   6   5   1      394.19      374.83      8.18 o
   7   5   1       85.91       80.20      2.38 o
   8   5   1       68.82       72.03      3.33 o
   9   5   1       78.98       80.18      2.75 o
  10   5   1       30.91       32.08      2.19 o
  -7   6   1       28.35       32.76      2.35 o
  -6   6   1        5.46        7.87      1.51 o
  -5   6   1      142.40      134.08      4.92 o
  -4   6   1        5.30        3.43      0.99 o
  -3   6   1      106.57      115.80      3.34 o
  -2   6   1      233.47      240.29      6.92 o
  -1   6   1      865.09      882.20     18.32 o
   0   6   1        0.89        2.25      0.61 o
   1   6   1       53.75       63.72      1.71 o
   2   6   1     2186.87     2257.02     50.26 o
   3   6   1      123.30      119.35      2.37 o
   4   6   1        2.38        1.35      0.90 o
   5   6   1       47.57       51.16      1.97 o
   6   6   1      185.27      186.50      5.30 o
   7   6   1      191.53      195.44      4.68 o
   8   6   1       11.15       11.74      1.30 o
   9   6   1        6.13        6.34      0.98 o
  -6   7   1       37.42       42.29      2.42 o
  -5   7   1        3.54        6.20      1.82 o
  -4   7   1       28.36       32.38      1.89 o
  -3   7   1      126.53      127.05      2.84 o
  -2   7   1        5.08        3.95      0.55 o
  -1   7   1       39.96       40.63      1.89 o
   0   7   1       90.40       85.97      2.32 o
   1   7   1       61.72       51.38      1.60 o
   2   7   1      606.51      629.30     13.19 o
   3   7   1      111.96      118.86      2.39 o
   4   7   1        9.12       11.24      1.05 o
   5   7   1      267.65      263.47      6.15 o
   6   7   1       72.13       68.46      2.38 o
   7   7   1      105.48      108.29      3.09 o
   8   7   1       92.92      102.66      3.59 o
   9   7   1       93.52       96.08      3.33 o
  -6   8   1        5.89        2.42      1.21 o
  -5   8   1       22.15       22.77      1.82 o
  -4   8   1       95.97      106.15      3.93 o
  -3   8   1        1.71        2.12      1.06 o
  -2   8   1      649.47      677.97     21.37 o
  -1   8   1       23.81       23.11      1.07 o
   0   8   1      171.56      171.70      4.69 o
   1   8   1      202.15      200.25      6.17 o
   2   8   1      438.30      442.23      9.43 o
   3   8   1        2.70        1.77      0.69 o
   4   8   1       16.66       16.36      1.32 o
   5   8   1        0.44        0.45      1.29 o
   6   8   1      210.60      220.76      7.57 o
   7   8   1        2.75        2.33      1.05 o
   8   8   1      122.73      123.60      5.67 o
   9   8   1        4.28        3.73      1.13 o
  -5   9   1       18.78       18.23      2.27 o
  -4   9   1      136.45      150.86      5.30 o
  -3   9   1       18.99       17.48      1.51 o
  -2   9   1       18.70       17.26      1.02 o
  -1   9   1      101.33       92.63      2.33 o
   0   9   1      289.80      304.41     10.36 o
   1   9   1      533.38      545.33     13.54 o
   2   9   1       12.70       14.74      1.17 o
   3   9   1        5.13        4.74      0.81 o
   4   9   1      601.89      647.53     11.57 o
   5   9   1      113.22      110.68      3.86 o
   6   9   1        2.87        3.93      1.59 o
   7   9   1       49.40       55.53      3.03 o
   8   9   1       44.56       50.08      2.87 o
  -4  10   1        0.13        0.68      0.98 o
  -3  10   1      320.56      326.99     10.67 o
  -2  10   1        1.91        0.61      0.98 o
  -1  10   1      134.12      128.39      3.29 o
   0  10   1      240.43      245.66      5.73 o
   1  10   1       37.96       36.43      1.52 o
   2  10   1       68.96       72.07      2.24 o
   3  10   1       46.14       47.65      1.64 o
   4  10   1        1.33        2.82      0.76 o
   5  10   1       43.20       50.92      3.03 o
   6  10   1       37.16       36.47      2.65 o
   7  10   1       73.39       70.74      4.39 o
  -2  11   1        7.18        6.36      1.29 o
  -1  11   1      226.88      227.35      7.57 o
   0  11   1      164.10      175.28      4.25 o
   1  11   1        0.59        0.73      0.77 o
   2  11   1        0.95        0.87      1.06 o
   3  11   1      725.51      766.73     14.55 o
   4  11   1      363.56      375.55      7.26 o
   5  11   1       15.94       17.17      2.27 o
   6  11   1        8.92        4.69      1.82 o
  -1  12   1       25.13       26.25      1.89 o
   0  12   1       28.93       27.63      1.58 o
   1  12   1      122.14      119.58      3.34 o
   2  12   1        0.13       -0.32      0.80 o
   3  12   1        4.16        4.86      0.85 o
   4  12   1        5.94        5.96      1.20 o
  -2 -12   2       47.05       46.53      2.95 o
  -1 -12   2        1.25        7.04      1.51 o
  -5 -11   2        6.86        3.78      1.82 o
  -4 -11   2        0.07       -1.07      1.07 o
  -3 -11   2       10.03       12.33      1.26 o
  -2 -11   2      253.62      254.58      8.78 o
  -1 -11   2       31.14       41.23      2.42 o
   0 -11   2        0.57        0.76      1.13 o
   1 -11   2      217.60      222.32      5.54 o
  -6 -10   2       54.23       57.71      2.11 o
  -5 -10   2      126.36      131.57      5.30 o
  -4 -10   2      106.35      114.54      4.62 o
  -3 -10   2       77.04       77.70      3.48 o
  -2 -10   2      224.86      221.52      7.41 o
  -1 -10   2      220.06      224.32      7.49 o
   0 -10   2        3.60        1.89      1.29 o
   1 -10   2       68.23       56.59      2.72 o
   2 -10   2      222.60      224.24      7.64 o
   3 -10   2       35.27       33.14      2.27 o
  -7  -9   2        4.07        2.18      1.14 o
  -6  -9   2        1.36        1.74      1.14 o
  -5  -9   2      108.25      110.91      4.77 o
  -4  -9   2       27.42       26.88      1.34 o
  -3  -9   2       29.53       25.95      2.12 o
  -2  -9   2       90.37       88.90      3.63 o
  -1  -9   2       30.40       29.05      2.04 o
   0  -9   2     1554.90     1519.93     48.34 o
   1  -9   2      143.82      139.43      4.92 o
   2  -9   2       14.19        9.53      1.51 o
   3  -9   2       67.90       62.49      2.87 o
   4  -9   2      455.53      455.90     14.98 o
  -8  -8   2      234.06      200.18      5.35 o
  -7  -8   2      447.40      441.35     11.01 o
  -6  -8   2        6.41        6.19      1.44 o
  -5  -8   2       33.52       37.15      2.65 o
  -4  -8   2       14.85       19.91      0.90 o
  -3  -8   2       78.75       80.39      2.48 o
  -2  -8   2       31.77       30.94      2.04 o
  -1  -8   2      258.91      243.91      7.72 o
   0  -8   2        2.79        2.19      1.21 o
   1  -8   2      204.11      184.30      6.13 o
   2  -8   2       53.06       46.83      2.42 o
   3  -8   2      113.76      106.37      4.16 o
   4  -8   2        2.40        7.26      1.44 o
   5  -8   2       69.64       74.60      3.48 o
  -9  -7   2      253.15      202.53      7.64 o
  -8  -7   2       12.83       16.00      1.54 o
  -7  -7   2      571.98      536.44     12.41 o
  -6  -7   2       25.62       23.65      1.57 o
  -5  -7   2      331.36      337.27     10.97 o
  -4  -7   2      728.87      745.60     13.11 o
  -3  -7   2      105.38      112.27      3.02 o
  -2  -7   2      116.35      114.02      2.99 o
  -1  -7   2     1301.68     1271.93     38.74 o
   0  -7   2     1011.12      997.68     30.11 o
   1  -7   2       11.07        8.47      1.44 o
   2  -7   2       26.60       21.41      1.82 o
   3  -7   2      438.62      427.91     13.16 o
   4  -7   2     1105.92     1100.72     34.73 o
   5  -7   2        0.03       -0.38      1.13 o
   6  -7   2        0.12        0.30      1.74 o
  -9  -6   2       67.43       52.44      2.19 o
  -8  -6   2      588.19      569.89     13.88 o
  -7  -6   2        4.67        4.97      1.09 o
  -6  -6   2       51.73       53.19      2.05 o
  -5  -6   2      180.94      176.96      6.43 o
  -4  -6   2        0.10        0.61      0.45 o
  -3  -6   2       14.92       15.95      1.25 o
  -2  -6   2       69.64       71.79      2.19 o
  -1  -6   2        0.25        3.06      0.83 o
   0  -6   2       50.64       68.09      2.72 o
   1  -6   2       16.40       12.13      0.72 o
   2  -6   2       95.83       84.70      4.27 o
   3  -6   2      278.67      218.65     18.04 o
   4  -6   2      171.55      156.08      5.52 o
   5  -6   2      270.07      267.52      8.85 o
   6  -6   2      217.93      224.02      7.79 o
   7  -6   2       73.99       74.29      3.63 o
  -9  -5   2      154.93      144.96      5.83 o
  -8  -5   2       50.33       53.18      3.40 o
  -7  -5   2       36.70       35.38      1.85 o
  -6  -5   2      214.47      214.67      5.38 o
  -5  -5   2     5046.47     5383.60    189.29 o
  -4  -5   2       47.46       46.83      2.72 o
  -3  -5   2        0.31        1.09      0.85 o
  -2  -5   2     2537.75     2586.93     99.07 o
  -1  -5   2     5100.46     5293.14    127.87 o
   0  -5   2       37.65       29.57      1.03 o
   1  -5   2       18.22       17.52      0.54 o
   2  -5   2      304.00      295.06      5.07 o
   3  -5   2      232.68      230.41      4.04 o
   4  -5   2      280.39      270.94     14.62 o
   5  -5   2       19.76       21.71      1.89 o
   6  -5   2       50.61       49.33      2.80 o
   7  -5   2        8.09        5.75      1.66 o
  -9  -4   2      257.96      256.32      9.23 o
  -8  -4   2       29.72       32.18      2.19 o
  -7  -4   2       26.63       30.86      2.23 o
  -6  -4   2     1064.16     1091.95     24.23 o
  -5  -4   2      118.74      115.00      4.54 o
  -4  -4   2      180.68      189.37      6.28 o
  -3  -4   2       96.16       85.15     10.21 o
  -2  -4   2        0.20        0.08      0.53 o
  -1  -4   2       80.80       82.47      1.68 o
   0  -4   2      149.55      149.16      2.01 o
   1  -4   2     1639.65     1706.89     30.04 o
   2  -4   2      219.56      251.13      4.14 o
   3  -4   2      425.37      438.47      7.25 o
   4  -4   2      410.05      393.27      6.71 o
   5  -4   2      784.33      838.17     17.90 o
   6  -4   2       14.94       10.89      1.82 o
   7  -4   2      230.69      244.82      8.47 o
   8  -4   2       56.11       51.82      3.03 o
  -9  -3   2        8.74       10.44      1.66 o
  -8  -3   2       52.97       56.06      2.95 o
  -7  -3   2      411.63      413.62      8.98 o
  -6  -3   2       48.16       49.23      1.67 o
  -5  -3   2        2.09        4.46      1.59 o
  -4  -3   2      356.53      401.36     12.33 o
  -3  -3   2     8594.52     8937.01    326.23 o
  -2  -3   2     1098.84     1063.18     22.52 o
  -1  -3   2      148.22      166.68      2.49 o
   0  -3   2      265.18      292.85      4.56 o
   1  -3   2     1285.73     1258.43     46.28 o
   2  -3   2      379.95      335.69      4.69 o
   3  -3   2       70.95       91.24      2.42 o
   4  -3   2       76.65       75.91      1.48 o
   5  -3   2      140.70      147.96      3.14 o
   6  -3   2       36.83       40.02      2.50 o
   7  -3   2      132.21      135.35      5.30 o
   8  -3   2       16.17       15.89      2.12 o
  -9  -2   2       49.65       52.43      2.72 o
  -8  -2   2       22.01       19.07      1.89 o
  -7  -2   2       62.83       67.17      1.85 o
  -6  -2   2      219.05      223.96      5.09 o
  -5  -2   2       98.04      110.68      4.24 o
  -4  -2   2      348.16      414.07     12.63 o
  -3  -2   2      620.86      616.64     12.51 o
  -2  -2   2     1557.79     1640.75     36.29 o
  -1  -2   2      478.97      471.35      6.63 o
   0  -2   2     2867.90     2909.73     47.64 o
   1  -2   2      808.54      860.03      9.97 o
   2  -2   2      366.42      376.81      5.31 o
   3  -2   2      259.12      250.94      3.57 o
   4  -2   2     3726.00     3942.90     64.97 o
   5  -2   2        4.57        5.30      0.34 o
   6  -2   2        0.01        0.17      0.30 o
   7  -2   2        0.49       -0.38      1.44 o
   8  -2   2      109.84      118.10      4.92 o
   9  -2   2       26.37       32.23      2.57 o
  -9  -1   2        3.37        3.79      1.02 o
  -8  -1   2       37.29       34.80      2.27 o
  -7  -1   2       57.05       53.02      1.70 o
  -6  -1   2        7.07        7.45      0.58 o
  -5  -1   2        6.96        9.63      0.86 o
  -4  -1   2      984.23     1019.24     31.02 o
  -3  -1   2      920.89      832.24     14.21 o
  -2  -1   2      159.59      165.67      3.09 o
  -1  -1   2       43.71       51.22      1.01 o
   0  -1   2     3423.79     3382.85     44.22 o
   1  -1   2      315.73      359.16      4.52 o
   2  -1   2      108.73      111.97      1.75 o
   3  -1   2        3.60        2.73      0.33 o
   4  -1   2       30.62       29.10      0.67 o
   5  -1   2        4.43        4.28      0.35 o
   6  -1   2      113.58      111.60      2.10 o
   7  -1   2      109.74      113.44      5.98 o
   8  -1   2      430.42      437.44     14.68 o
   9  -1   2       30.01       28.75      2.57 o
  -9   0   2      149.45      156.15      6.43 o
  -8   0   2       25.84       29.55      1.58 o
  -7   0   2        3.43        1.36      1.44 o
  -6   0   2        5.71        5.64      0.80 o
  -5   0   2      484.32      472.97     10.05 o
  -4   0   2       32.86       36.42      1.12 o
  -3   0   2      993.76     1037.82     48.97 o
  -2   0   2      937.08      934.33     16.10 o
  -1   0   2     1066.33     1074.70     12.93 o
   0   0   2      513.47      532.29      6.81 o
   1   0   2      334.64      322.83      7.27 o
   2   0   2     3013.07     3149.35     44.66 o
   3   0   2     1909.18     1829.23     24.41 o
   4   0   2      154.13      131.39      1.62 o
   5   0   2       68.24       66.44      2.55 o
   6   0   2      366.71      362.11     15.12 o
   7   0   2        3.80        4.22      0.50 o
   8   0   2      393.08      421.93     14.07 o
   9   0   2       20.67       22.77      2.27 o
  -9   1   2       53.64       50.84      3.18 o
  -8   1   2      149.75      164.17      4.51 o
  -7   1   2        0.66        2.16      1.04 o
  -6   1   2       16.90       20.17      2.72 o
  -5   1   2       28.36       20.78      1.55 o
  -4   1   2     1024.97     1083.75     22.53 o
  -3   1   2       56.36       56.52      3.71 o
  -2   1   2      973.03     1004.16     21.29 o
  -1   1   2       45.73       57.64      1.48 o
   0   1   2      110.50      104.42      1.35 o
   1   1   2        0.58        0.12      0.58 o
   2   1   2       57.21       62.16      1.31 o
   3   1   2      435.79      426.47      5.88 o
   4   1   2        5.94        5.06      0.46 o
   5   1   2       27.25       27.48      0.66 o
   6   1   2      191.51      181.67      5.22 o
   7   1   2      120.80      113.82      2.12 o
   8   1   2        3.24        2.55      0.92 o
   9   1   2       13.94       12.86      2.27 o
  -9   2   2        1.17        0.23      1.36 o
  -8   2   2        8.20       10.82      1.89 o
  -7   2   2       83.17       88.82      4.35 o
  -6   2   2      178.76      172.07      4.35 o
  -5   2   2      302.24      309.50      7.00 o
  -4   2   2      549.34      607.20     15.93 o
  -3   2   2     1016.34     1118.96     24.11 o
  -2   2   2      170.64      154.34      2.74 o
  -1   2   2     3225.59     3221.16     50.94 o
   0   2   2       32.54       29.82      0.63 o
   1   2   2      575.02      581.19      6.93 o
   2   2   2     4997.20     5192.20    101.01 o
   3   2   2       81.23       70.64      1.42 o
   4   2   2       75.51       76.35      1.32 o
   5   2   2        0.42        0.39      0.49 o
   6   2   2      664.59      644.22     13.24 o
   7   2   2        0.73        0.41      0.62 o
   8   2   2        2.26        2.38      0.51 o
   9   2   2       22.84       21.82      1.29 o
  -8   3   2        2.84        5.52      1.51 o
  -7   3   2       96.92      104.87      7.45 o
  -6   3   2       33.39       35.82      2.04 o
  -5   3   2      793.92      838.79     18.50 o
  -4   3   2       61.18       56.50      1.97 o
  -3   3   2     1995.77     2137.16     48.06 o
  -2   3   2      217.54      243.58      3.95 o
  -1   3   2      127.30      133.90      2.30 o
   0   3   2      430.43      460.88      6.21 o
   1   3   2      623.80      666.47     10.08 o
   2   3   2      389.34      413.83      5.15 o
   3   3   2       32.72       25.07      0.62 o
   4   3   2      202.84      185.47      6.27 o
   5   3   2       78.12       68.24      1.96 o
   6   3   2        5.27        7.48      0.89 o
   7   3   2       33.65       30.07      2.12 o
   8   3   2       57.63       60.44      1.77 o
   9   3   2        0.24        0.23      1.13 o
  -8   4   2       46.30       49.86      2.95 o
  -7   4   2      251.51      265.70      9.00 o
  -6   4   2       35.53       37.71      2.23 o
  -5   4   2      109.63      114.55      3.67 o
  -4   4   2      381.52      397.05      9.05 o
  -3   4   2      679.04      683.10     20.12 o
  -2   4   2      506.53      540.29      8.81 o
  -1   4   2        6.92        8.06      0.47 o
   0   4   2      228.74      226.82      4.44 o
   1   4   2     3213.55     3219.06     59.39 o
   2   4   2       38.05       45.08      0.84 o
   3   4   2      187.31      182.46      3.17 o
   4   4   2      143.70      135.92      2.45 o
   5   4   2      203.24      193.91      3.37 o
   6   4   2      136.46      132.49      6.06 o
   7   4   2       53.44       51.03      1.66 o
   8   4   2        9.58       13.54      1.30 o
   9   4   2        4.05        4.50      0.89 o
  -7   5   2        1.42        2.27      1.21 o
  -6   5   2       34.30       38.58      1.69 o
  -5   5   2       33.93       36.96      1.84 o
  -4   5   2      407.22      347.93     22.26 o
  -3   5   2        0.54        1.62      0.70 o
  -2   5   2       23.74       18.38      1.25 o
  -1   5   2      215.60      229.35      3.73 o
   0   5   2      118.37      113.27      3.69 o
   1   5   2      744.37      789.27     14.51 o
   2   5   2       42.09       41.67      0.90 o
   3   5   2        2.54        6.34      0.54 o
   4   5   2      225.71      189.44      4.08 o
   5   5   2       32.45       35.63      1.50 o
   6   5   2        0.07        0.31      0.77 o
   7   5   2       18.69       25.18      1.63 o
   8   5   2      339.98      335.20      7.49 o
   9   5   2       43.31       42.21      2.00 o
  -7   6   2      100.42       94.87      4.09 o
  -6   6   2       14.43       17.63      1.66 o
  -5   6   2       25.77       20.55      1.37 o
  -4   6   2      132.66      143.90      3.85 o
  -3   6   2     1061.54     1026.26     39.38 o
  -2   6   2       67.95       72.03      2.16 o
  -1   6   2      144.08      139.72      3.04 o
   0   6   2      886.58      985.51     23.08 o
   1   6   2      446.82      428.04     13.40 o
   2   6   2      912.38      944.77     16.13 o
   3   6   2      171.19      193.26      3.45 o
   4   6   2      138.88      128.16      4.46 o
   5   6   2      164.55      156.83      5.94 o
   6   6   2      148.86      147.87      3.69 o
   7   6   2        0.02        0.29      0.83 o
   8   6   2      123.13      124.12      3.56 o
   9   6   2       29.37       30.79      1.50 o
  10   6   2        2.11        2.19      1.36 o
  -6   7   2      121.72      130.51      4.99 o
  -5   7   2      358.10      364.43     11.73 o
  -4   7   2       45.08       45.59      2.69 o
  -3   7   2        8.84        8.70      0.87 o
  -2   7   2      795.50      816.04     17.09 o
  -1   7   2      650.27      682.09     14.17 o
   0   7   2       43.73       44.76      1.55 o
   1   7   2        7.06        9.89      0.98 o
   2   7   2      252.15      244.31      5.64 o
   3   7   2      295.96      297.48      5.62 o
   4   7   2        5.16        9.82      1.12 o
   5   7   2       15.26       15.28      1.82 o
   6   7   2      141.41      152.75      5.45 o
   7   7   2        1.50        2.62      0.76 o
   8   7   2       13.08       16.73      1.07 o
   9   7   2        0.11        1.06      1.25 o
  -6   8   2        0.09       -0.15      0.91 o
  -5   8   2      124.15      128.84      5.22 o
  -4   8   2       71.39       74.37      3.03 o
  -3   8   2        0.44        0.83      0.98 o
  -2   8   2       52.91       47.84      4.46 o
  -1   8   2      704.00      685.72     26.10 o
   0   8   2        0.57        0.76      0.70 o
   1   8   2      322.88      331.86      7.06 o
   2   8   2      100.82       94.81      2.57 o
   3   8   2       98.48       95.53      2.12 o
   4   8   2        2.28        1.45      0.96 o
   5   8   2      110.41      107.28      4.24 o
   6   8   2       56.26       49.03      2.87 o
   7   8   2        0.76        0.68      1.29 o
   8   8   2        0.15        1.29      1.36 o
   9   8   2        7.49        6.28      1.51 o
  -5   9   2       15.61       15.28      1.51 o
  -4   9   2        0.01        0.30      0.98 o
  -3   9   2      234.54      241.80      8.17 o
  -2   9   2      149.20      159.16      3.61 o
  -1   9   2      113.49      118.30      3.14 o
   0   9   2        2.46        2.98      0.84 o
   1   9   2      147.72      151.82      5.11 o
   2   9   2      789.45      829.21     17.97 o
   3   9   2      380.55      396.65      7.24 o
   4   9   2       47.96       54.48      1.56 o
   5   9   2       46.71       51.07      2.87 o
   6   9   2      515.74      547.75     17.93 o
   7   9   2       97.06       99.18      4.31 o
   8   9   2       26.06       19.82      2.19 o
   9   9   2       28.79       33.44      2.42 o
  -4  10   2       85.22       81.48      3.40 o
  -3  10   2        0.06        0.45      0.91 o
  -2  10   2       81.31       83.60      3.33 o
  -1  10   2        8.07        7.93      0.83 o
   0  10   2      426.64      430.29     13.09 o
   1  10   2       84.35       84.58      2.35 o
   2  10   2      437.08      463.54     10.45 o
   3  10   2       12.27       13.71      1.08 o
   4  10   2      379.26      396.77      7.42 o
   5  10   2        0.00       -0.45      1.44 o
   6  10   2       58.21       60.52      3.33 o
   7  10   2       17.34       17.02      2.12 o
   8  10   2       41.83       40.63      2.87 o
  -2  11   2        1.03        1.21      1.06 o
  -1  11   2        0.73        0.76      0.98 o
   0  11   2       26.94       31.31      1.36 o
   1  11   2      349.64      371.46      8.61 o
   2  11   2        0.01       -0.61      0.93 o
   3  11   2        4.92        4.40      0.90 o
   4  11   2      366.51      382.65      7.42 o
   5  11   2      594.78      640.96     21.33 o
   6  11   2        2.88        3.40      1.74 o
  -1  12   2        7.38        6.28      1.59 o
   0  12   2        3.24        2.27      1.13 o
   1  12   2       38.33       40.70      1.66 o
   2  12   2       12.18       13.79      1.15 o
   3  12   2        2.07        1.56      0.84 o
   4  12   2       64.22       65.61      1.89 o
   5  12   2       19.34       23.08      2.50 o
  -4 -11   3        0.69        1.36      1.51 o
  -3 -11   3       15.85       16.95      1.97 o
  -2 -11   3       28.54       24.97      2.19 o
  -1 -11   3      352.09      355.58     11.88 o
   0 -11   3        1.93        2.65      1.29 o
   1 -11   3        7.82        6.81      1.51 o
  -6 -10   3       33.15       31.90      1.89 o
  -5 -10   3        6.75        6.28      2.04 o
  -4 -10   3       56.42       62.04      3.18 o
  -3 -10   3        8.19        9.91      1.66 o
  -2 -10   3       76.73       79.74      3.56 o
  -1 -10   3       57.49       57.42      2.95 o
   0 -10   3      278.68      266.01      8.78 o
   1 -10   3        1.67        0.76      1.13 o
   2 -10   3        3.88        2.42      1.36 o
   3 -10   3       75.94       90.94      3.86 o
  -7  -9   3       36.84       36.95      1.95 o
  -6  -9   3      283.66      295.07      7.35 o
  -5  -9   3      153.56      149.72      5.90 o
  -4  -9   3        1.05        0.38      1.02 o
  -3  -9   3       21.17       12.73      7.87 o
  -2  -9   3      335.05      345.90     10.97 o
  -1  -9   3       26.74       30.41      2.04 o
   0  -9   3      366.52      352.03     11.12 o
   1  -9   3       44.20       40.32      2.35 o
   2  -9   3      199.85      176.88      6.05 o
   3  -9   3        0.43        1.59      1.21 o
   4  -9   3      198.92      195.34      6.88 o
  -8  -8   3        1.96        0.83      1.29 o
  -7  -8   3       23.00       21.48      1.59 o
  -6  -8   3      176.78      172.04      6.43 o
  -5  -8   3       71.91       78.15      3.86 o
  -4  -8   3       64.20       62.78      2.30 o
  -3  -8   3       58.31       59.95      2.11 o
  -2  -8   3      201.44      196.35      4.65 o
  -1  -8   3       57.14       56.36      2.72 o
   0  -8   3       23.08       20.81      1.74 o
   1  -8   3       14.91       11.65      1.59 o
   2  -8   3      592.98      571.43     17.63 o
   3  -8   3       46.76       43.43      2.35 o
   4  -8   3        0.86        1.51      1.13 o
   5  -8   3        5.79        4.24      1.51 o
  -8  -7   3       12.25       13.23      1.34 o
  -7  -7   3      262.19      269.18      6.63 o
  -6  -7   3      670.79      707.16     22.85 o
  -5  -7   3       64.20       70.51      3.63 o
  -4  -7   3       38.69       36.42      1.14 o
  -3  -7   3      656.65      688.17     14.93 o
  -2  -7   3      750.37      788.91     17.01 o
  -1  -7   3       68.06       51.46     13.47 o
   0  -7   3      102.18      104.56      3.86 o
   1  -7   3       91.16      102.89      3.78 o
   2  -7   3        5.34        4.09      1.21 o
   3  -7   3        9.51       11.12      1.51 o
   4  -7   3        7.83        5.75      1.51 o
   5  -7   3       60.12       55.46      2.80 o
   6  -7   3        0.15        0.98      1.29 o
  -8  -6   3       32.42       26.62      1.97 o
  -7  -6   3     1030.45      985.27     22.61 o
  -6  -6   3       23.49       18.76      2.35 o
  -5  -6   3       20.29       17.55      2.19 o
  -4  -6   3       20.33       22.10      1.82 o
  -3  -6   3      662.40      706.56     20.99 o
  -2  -6   3       37.32       28.89      3.97 o
  -1  -6   3      474.51      469.85      9.79 o
   0  -6   3       39.13       35.26      2.04 o
   1  -6   3       48.53       44.01      3.10 o
   2  -6   3      983.64      927.54     76.79 o
   3  -6   3      378.49      377.83     11.58 o
   4  -6   3       59.86       70.13      3.10 o
   5  -6   3      192.70      181.65      6.36 o
   6  -6   3      287.01      306.48     10.21 o
   7  -6   3      249.18      256.25      9.15 o
  -9  -5   3        9.13        6.73      1.74 o
  -8  -5   3        4.33        6.95      1.23 o
  -7  -5   3       37.54       43.60      1.76 o
  -6  -5   3      128.21      126.04      4.99 o
  -5  -5   3       28.37       26.48      2.57 o
  -4  -5   3      497.27      402.64     12.48 o
  -3  -5   3      199.87      200.90      4.57 o
  -2  -5   3       30.42       36.02      1.46 o
  -1  -5   3       11.38       10.46      1.63 o
   0  -5   3      495.35      466.91     20.00 o
   1  -5   3       13.58       11.13      0.71 o
   2  -5   3       95.57      100.33      2.50 o
   3  -5   3      470.93      455.23     11.75 o
   4  -5   3       22.12       23.72      1.29 o
   5  -5   3        2.13        0.98      1.29 o
   6  -5   3        6.39        9.23      1.59 o
   7  -5   3      148.25      151.99      5.90 o
  -9  -4   3        0.03       -0.08      1.21 o
  -8  -4   3       37.15       36.51      1.48 o
  -7  -4   3       24.10       26.62      1.32 o
  -6  -4   3       58.09       55.15      3.03 o
  -5  -4   3       41.70       47.44      2.95 o
  -4  -4   3      177.66      184.45      6.51 o
  -3  -4   3      243.00      253.92      5.54 o
  -2  -4   3      392.41      402.20      8.37 o
  -1  -4   3      365.20      362.51      6.11 o
   0  -4   3      488.23      485.82      7.15 o
   1  -4   3      687.84      737.59     20.59 o
   2  -4   3        0.17        0.10      0.34 o
   3  -4   3     1573.69     1665.23     29.78 o
   4  -4   3      443.84      382.76     21.06 o
   5  -4   3       10.49        9.38      1.59 o
   6  -4   3        4.75        4.46      1.59 o
   7  -4   3       59.66       66.05      3.33 o
   8  -4   3        0.41        0.53      1.44 o
  -9  -3   3      110.37      108.11      4.62 o
  -8  -3   3       24.68       20.65      2.65 o
  -7  -3   3        0.26        1.13      0.87 o
  -6  -3   3        5.04        5.52      1.74 o
  -5  -3   3       96.96       97.82      4.24 o
  -4  -3   3       36.70       58.86      3.10 o
  -3  -3   3        5.04        1.13      1.44 o
  -2  -3   3       92.41       85.69      1.69 o
  -1  -3   3      362.00      310.47      6.22 o
   0  -3   3        0.77        0.25      0.35 o
   1  -3   3        2.45        3.02      0.34 o
   2  -3   3     2528.15     2767.69     44.12 o
   3  -3   3      209.28      194.24      8.64 o
   4  -3   3      230.04      198.46      3.30 o
   5  -3   3       60.30       52.81      1.18 o
   6  -3   3      389.65      416.11     13.24 o
   7  -3   3      695.13      716.54     23.08 o
   8  -3   3       15.95       20.73      2.19 o
  -9  -2   3       51.84       45.39      2.72 o
  -8  -2   3        0.79        0.38      1.29 o
  -7  -2   3       89.09       85.50      2.31 o
  -6  -2   3      258.29      242.75      5.36 o
  -5  -2   3       75.30       71.19      3.56 o
  -4  -2   3       25.92       24.39      5.86 o
  -3  -2   3      246.75      226.44      3.82 o
  -2  -2   3       22.99       15.34      1.10 o
  -1  -2   3       23.42       28.37      0.71 o
   0  -2   3      742.23      748.68      9.13 o
   1  -2   3       99.52       84.62      1.17 o
   2  -2   3      598.56      583.34      8.38 o
   3  -2   3       39.55       38.18      1.03 o
   4  -2   3      111.20      121.86      2.19 o
   5  -2   3      120.49      119.39      2.25 o
   6  -2   3       26.77       25.93      1.16 o
   7  -2   3      354.31      368.07     11.95 o
   8  -2   3        1.97        4.69      1.66 o
   9  -2   3       26.92       29.66      2.65 o
  -9  -1   3        5.82        3.78      1.44 o
  -8  -1   3        1.40        1.89      1.36 o
  -7  -1   3       10.23       15.51      2.04 o
  -6  -1   3        9.06        9.29      0.95 o
  -5  -1   3      555.43      542.86     19.44 o
  -4  -1   3       14.04       16.23      0.58 o
  -3  -1   3       49.64       52.90      1.70 o
  -2  -1   3      327.98      293.03      4.02 o
  -1  -1   3      197.74      179.65      2.28 o
   0  -1   3      212.49      213.03      2.59 o
   1  -1   3      834.36      799.31      9.39 o
   2  -1   3     3154.58     3120.36     50.00 o
   3  -1   3        5.07        3.91      0.37 o
   4  -1   3       62.05       68.66      1.49 o
   5  -1   3        8.86        8.92      0.66 o
   6  -1   3     1625.82     1608.35     35.60 o
   7  -1   3       65.49       66.73      3.40 o
   8  -1   3        5.42        4.16      1.74 o
   9  -1   3       13.51       13.47      2.19 o
  -9   0   3        5.12        4.99      1.82 o
  -8   0   3       71.03       66.81      2.41 o
  -7   0   3      305.59      309.89     10.44 o
  -6   0   3       16.24       18.12      0.62 o
  -5   0   3        3.29        5.90      0.49 o
  -4   0   3      294.26      272.68      5.94 o
  -3   0   3      113.25       97.58      1.83 o
  -2   0   3       21.64       20.51      0.77 o
  -1   0   3      676.01      690.97      9.79 o
   0   0   3       30.17       26.51      0.79 o
   1   0   3     2775.85     2648.15     37.15 o
   2   0   3      104.02       98.79      1.44 o
   3   0   3       38.93       37.88      0.93 o
   4   0   3      153.11      142.61      1.93 o
   5   0   3      384.76      371.47      4.76 o
   6   0   3      154.09      144.06      3.91 o
   7   0   3        9.56       11.31      1.13 o
   8   0   3       24.84       23.53      2.35 o
   9   0   3       54.87       64.84      3.63 o
  -9   1   3        6.37        4.31      1.66 o
  -8   1   3        7.00        7.24      1.38 o
  -7   1   3       72.70       77.79      2.74 o
  -6   1   3      371.37      402.34      9.38 o
  -5   1   3       52.45       46.87      1.28 o
  -4   1   3      193.32      218.16      4.74 o
  -3   1   3     1518.36     1540.71     49.78 o
  -2   1   3      151.46      162.03      3.42 o
  -1   1   3        3.71        2.62      0.84 o
   0   1   3     1792.50     1848.73     32.33 o
   1   1   3     1600.88     1518.52     25.89 o
   2   1   3     1007.87      963.89     19.66 o
   3   1   3      400.96      420.60      6.76 o
   4   1   3      405.23      434.24      6.13 o
   5   1   3      108.65       94.16      1.43 o
   6   1   3      241.75      239.08      5.19 o
   7   1   3      250.21      247.66      4.75 o
   8   1   3       24.94       28.07      2.65 o
   9   1   3      203.69      206.54      7.87 o
  -8   2   3      146.22      136.94      5.52 o
  -7   2   3       94.54      101.65      3.00 o
  -6   2   3       23.12       24.45      3.03 o
  -5   2   3      270.52      286.11      6.87 o
  -4   2   3        4.87        2.84      1.02 o
  -3   2   3        4.88        5.72      0.98 o
  -2   2   3        0.34        0.96      0.29 o
  -1   2   3       90.85       86.64      1.57 o
   0   2   3      895.87      915.04     11.56 o
   1   2   3       31.82       24.56      0.63 o
   2   2   3       51.09       48.51      1.93 o
   3   2   3      749.98      698.54     11.42 o
   4   2   3     2170.50     2134.64     33.18 o
   5   2   3       49.39       51.35      1.08 o
   6   2   3       53.60       52.76      2.33 o
   7   2   3      381.03      380.18      8.05 o
   8   2   3      384.02      388.31      6.79 o
   9   2   3       64.21       61.36      2.19 o
  -8   3   3        0.33        0.08      1.21 o
  -7   3   3      164.43      173.39      4.44 o
  -6   3   3       20.20       19.00      1.41 o
  -5   3   3      171.06      176.25      4.37 o
  -4   3   3      227.80      210.37      4.89 o
  -3   3   3      348.33      355.49      8.08 o
  -2   3   3       11.07       11.63      0.58 o
  -1   3   3        0.23        1.43      0.32 o
   0   3   3      183.53      203.03      2.51 o
   1   3   3      785.40      842.59     10.66 o
   2   3   3      110.20       99.13      1.49 o
   3   3   3       83.29       78.11      1.33 o
   4   3   3      796.31      803.72     13.60 o
   5   3   3        2.46        2.39      0.63 o
   6   3   3      262.92      246.02      5.21 o
   7   3   3      550.20      562.11     18.65 o
   8   3   3       26.02       27.86      1.15 o
   9   3   3       19.96       17.10      1.66 o
  10   3   3      188.57      191.64      7.94 o
  -8   4   3        0.55       -0.83      1.21 o
  -7   4   3       37.29       39.34      2.35 o
  -6   4   3      167.74      160.66      4.40 o
  -5   4   3      132.64      153.57      5.18 o
  -4   4   3      103.78       89.78      2.75 o
  -3   4   3      224.70      230.03      3.95 o
  -2   4   3      139.02      126.38      2.15 o
  -1   4   3     1950.65     2154.49     38.34 o
   0   4   3      319.50      346.89      4.79 o
   1   4   3      310.15      325.22      4.04 o
   2   4   3      447.60      393.06      6.51 o
   3   4   3     1169.43     1098.95     14.58 o
   4   4   3      204.18      191.09      4.00 o
   5   4   3       12.98       12.95      0.54 o
   6   4   3     1260.04     1300.57     28.46 o
   7   4   3      172.91      166.74      3.88 o
   8   4   3       49.27       47.72      1.78 o
   9   4   3        1.24        0.97      0.80 o
  10   4   3      116.99      105.16      4.92 o
  -7   5   3       60.80       66.12      3.10 o
  -6   5   3       90.68       88.05      2.71 o
  -5   5   3      808.00      792.62     18.28 o
  -4   5   3        2.45        3.57      0.91 o
  -3   5   3      509.80      490.27     27.08 o
  -2   5   3       23.98       18.08      1.21 o
  -1   5   3      474.02      464.29      8.97 o
   0   5   3      202.89      210.71      9.00 o
   1   5   3      796.80      813.09     11.77 o
   2   5   3       35.73       30.68      0.91 o
   3   5   3        0.59        0.23      0.31 o
   4   5   3      512.48      515.14     15.21 o
   5   5   3      434.68      383.24     31.21 o
   6   5   3       23.81       20.22      2.27 o
   7   5   3        5.26        6.16      0.96 o
   8   5   3      115.76      116.69      3.28 o
   9   5   3      455.37      290.12    112.58 o
  -7   6   3       27.54       25.27      1.97 o
  -6   6   3       28.78       33.82      2.12 o
  -5   6   3        0.36        0.45      1.10 o
  -4   6   3       34.37       31.86      2.99 o
  -3   6   3      255.39      252.09      7.65 o
  -2   6   3     1340.93     1321.46     39.87 o
  -1   6   3      272.92      286.11     10.71 o
   0   6   3       14.27       18.29      0.63 o
   1   6   3      215.44      207.14      4.98 o
   2   6   3     2247.14     2256.14     35.60 o
   3   6   3      570.11      594.36     17.55 o
   4   6   3       48.65       51.52      2.57 o
   5   6   3       40.72       35.41      2.19 o
   6   6   3      250.72      234.61      7.64 o
   7   6   3       22.16       21.86      1.82 o
   8   6   3       25.91       26.56      1.89 o
   9   6   3       17.16       19.07      2.19 o
  -6   7   3       26.26       26.33      1.82 o
  -5   7   3       81.20       74.69      2.72 o
  -4   7   3      202.22      204.32      5.42 o
  -3   7   3       22.21       15.81      1.21 o
  -2   7   3       21.49       25.66      2.04 o
  -1   7   3        0.25        0.49      0.60 o
   0   7   3      873.14      873.05     18.16 o
   1   7   3      418.69      418.65      8.74 o
   2   7   3      123.14      116.12      2.30 o
   3   7   3      148.14      148.19      2.85 o
   4   7   3      962.67      957.58     29.35 o
   5   7   3      924.06      983.07     30.49 o
   6   7   3       33.01       30.11      2.19 o
   7   7   3       62.82       57.73      2.87 o
   8   7   3      241.94      245.65      8.25 o
   9   7   3        0.87        6.51      1.82 o
  -5   8   3       20.71       18.69      1.51 o
  -4   8   3      196.85      207.90      5.41 o
  -3   8   3      785.16      796.05     24.36 o
  -2   8   3        0.39       -0.38      0.45 o
  -1   8   3       17.96       16.84      0.88 o
   0   8   3     1639.73     1650.04     36.15 o
   1   8   3     2651.99     2728.12     63.00 o
   2   8   3       13.36       16.92      1.13 o
   3   8   3       30.75       26.63      1.08 o
   4   8   3      815.88      878.25     19.04 o
   5   8   3      420.09      419.89     13.32 o
   6   8   3       36.86       41.84      2.57 o
   7   8   3        8.65       10.74      1.66 o
   8   8   3        9.50       14.22      2.35 o
   9   8   3        6.26        5.45      1.51 o
  -5   9   3        0.07        0.23      0.83 o
  -4   9   3       39.31       36.31      2.35 o
  -3   9   3       49.24       51.22      2.35 o
  -2   9   3      104.74      106.83      4.16 o
  -1   9   3       12.48       18.20      1.21 o
   0   9   3        1.64        1.32      0.64 o
   1   9   3       13.92       11.34      0.95 o
   2   9   3      314.61      310.75      5.79 o
   3   9   3      802.02      832.28     14.95 o
   4   9   3      388.72      409.27      9.07 o
   5   9   3       26.52       24.21      2.27 o
   6   9   3       66.51       63.32      3.33 o
   7   9   3      588.34      588.38     19.44 o
   8   9   3      110.03      108.72      4.69 o
   9   9   3       25.82       20.20      2.12 o
  -4  10   3       24.58       13.77      1.44 o
  -3  10   3       17.41       14.53      1.44 o
  -2  10   3        3.18        5.45      1.06 o
  -1  10   3      258.61      261.77      5.94 o
   0  10   3      146.41      152.10      3.58 o
   1  10   3       41.70       41.06      2.57 o
   2  10   3      106.02      106.26      2.52 o
   3  10   3      362.95      395.49      7.28 o
   4  10   3       86.58       86.72      2.20 o
   5  10   3       40.57       37.45      2.72 o
   6  10   3        1.19        4.92      1.66 o
   7  10   3        0.32       -1.44      1.51 o
   8  10   3       38.70       38.28      2.65 o
  -2  11   3      165.87      146.92      5.22 o
  -1  11   3       45.87       42.52      2.57 o
   0  11   3        1.57        0.76      0.79 o
   1  11   3        0.03        0.23      0.69 o
   2  11   3      274.66      273.26      5.36 o
   3  11   3       57.52       66.49      1.86 o
   4  11   3      256.41      246.00      5.29 o
   5  11   3      154.63      147.60      5.90 o
   6  11   3      483.79      452.57     15.43 o
  -1  12   3      130.69      121.35      4.62 o
   0  12   3        0.01        0.00      1.06 o
   1  12   3        1.58        2.66      0.87 o
   2  12   3        1.82        1.42      0.70 o
   3  12   3        2.90        0.82      0.85 o
   4  12   3       21.61       18.20      1.05 o
   5  12   3        1.26        1.44      1.51 o
   3  13   3        8.87        7.57      2.23 o
  -3 -11   4        1.11        1.66      1.44 o
  -2 -11   4      171.42      167.58      6.36 o
  -1 -11   4       44.05       37.98      2.50 o
   0 -11   4      112.01      101.53      4.24 o
  -5 -10   4        3.14        2.95      1.82 o
  -4 -10   4       67.75       65.93      6.62 o
  -3 -10   4      246.55      250.19      8.70 o
  -2 -10   4       17.76       16.95      1.89 o
  -1 -10   4       50.77       50.31      2.80 o
   0 -10   4       52.95       47.97      2.65 o
   1 -10   4      140.28      130.20      4.92 o
   2 -10   4        0.01       -1.21      1.29 o
  -6  -9   4       31.49       33.82      2.72 o
  -5  -9   4        9.15       10.36      1.89 o
  -4  -9   4       41.25       35.75      3.22 o
  -3  -9   4      142.31      145.88      3.85 o
  -2  -9   4       39.64       44.49      2.57 o
  -1  -9   4       62.16       64.23      3.10 o
   0  -9   4       79.57       86.25      3.63 o
   1  -9   4        3.48        2.42      1.36 o
   2  -9   4        9.72       11.27      1.59 o
   3  -9   4      322.06      323.66     10.74 o
   4  -9   4       79.99       75.13      3.48 o
  -7  -8   4        0.02        0.70      0.98 o
  -6  -8   4        7.30        8.93      1.89 o
  -5  -8   4      221.65      212.22      7.72 o
  -4  -8   4      796.43      832.43     27.65 o
  -3  -8   4       69.73       71.59      2.38 o
  -2  -8   4      115.01      116.66      3.13 o
  -1  -8   4      107.61      113.86      4.24 o
   0  -8   4      111.14      105.01      4.09 o
   1  -8   4      202.31      203.44      6.73 o
   2  -8   4      189.83      182.41      6.20 o
   3  -8   4       26.22       24.13      1.89 o
   4  -8   4       93.40       90.79      3.71 o
   5  -8   4        0.03        0.68      1.29 o
  -8  -7   4        0.28        0.68      1.13 o
  -7  -7   4       73.84       68.88      2.48 o
  -6  -7   4       13.56       12.48      2.12 o
  -5  -7   4       34.96       35.94      2.72 o
  -4  -7   4       17.51       15.62      1.44 o
  -3  -7   4      100.39       97.59      2.78 o
  -2  -7   4      212.84      213.26      4.95 o
  -1  -7   4      634.43      600.64     53.90 o
   0  -7   4      107.25      112.80      4.16 o
   1  -7   4      574.52      562.58     17.02 o
   2  -7   4      364.14      369.05     11.35 o
   3  -7   4      108.96      117.27      4.39 o
   4  -7   4       13.20       14.75      1.74 o
   5  -7   4       97.86      105.31      4.24 o
   6  -7   4       13.45       11.05      1.66 o
  -8  -6   4        0.72        1.08      1.07 o
  -7  -6   4        0.71       -0.83      1.66 o
  -6  -6   4      109.16      104.56      4.69 o
  -5  -6   4      623.16      536.55     17.10 o
  -4  -6   4       69.87       62.53      5.49 o
  -3  -6   4       34.01       37.46      2.65 o
  -2  -6   4       32.07       31.70      1.52 o
  -1  -6   4      259.37      267.97      5.78 o
   0  -6   4      199.73      204.57      4.46 o
   1  -6   4       11.50       10.29      1.51 o
   2  -6   4       91.52       87.58     10.25 o
   3  -6   4      192.02      185.74      6.20 o
   4  -6   4       52.42       48.57      2.50 o
   5  -6   4       15.28       17.02      1.89 o
   6  -6   4       19.02       20.88      2.04 o
  -8  -5   4       23.19       22.92      1.55 o
  -7  -5   4       17.56       15.74      2.19 o
  -6  -5   4        6.96        8.10      1.89 o
  -5  -5   4       46.88       44.86      2.87 o
  -4  -5   4      216.12      225.30      7.72 o
  -3  -5   4      661.19      667.78     14.31 o
  -2  -5   4      225.14      197.51      4.44 o
  -1  -5   4      161.01      147.05      3.37 o
   0  -5   4       41.56       46.80      2.27 o
   1  -5   4     2105.52     2179.85     99.22 o
   2  -5   4       44.76       32.99      1.22 o
   3  -5   4      225.99      189.35      8.55 o
   4  -5   4      308.36      313.22      9.84 o
   5  -5   4      295.46      309.66      9.76 o
   6  -5   4      172.07      173.40      6.20 o
   7  -5   4        0.22       -0.23      1.21 o
  -9  -4   4       75.47       66.35      3.56 o
  -8  -4   4        3.50        3.25      1.74 o
  -7  -4   4        7.26        6.68      2.69 o
  -6  -4   4      207.32      206.77      7.49 o
  -5  -4   4      140.91      137.92      5.37 o
  -4  -4   4       65.88       69.68      3.40 o
  -3  -4   4       23.87       25.76      1.41 o
  -2  -4   4      170.73      155.30      3.61 o
  -1  -4   4       81.02       87.42      2.22 o
   0  -4   4       17.30        9.51      0.64 o
   1  -4   4      392.78      425.90      7.55 o
   2  -4   4       44.52       32.72      1.13 o
   3  -4   4      182.26      146.76      6.40 o
   4  -4   4        3.27        4.04      0.80 o
   5  -4   4       95.99       96.76      3.33 o
   6  -4   4        0.43       -1.36      1.36 o
   7  -4   4       14.34       21.49      2.04 o
   8  -4   4        3.18        3.63      1.51 o
  -9  -3   4       29.26       29.28      2.35 o
  -8  -3   4      130.68      128.54      5.37 o
  -7  -3   4       32.39       33.79      1.40 o
  -6  -3   4      248.25      265.25      9.08 o
  -5  -3   4      154.66      154.64      5.90 o
  -4  -3   4      439.63      455.90     14.45 o
  -3  -3   4     1176.14     1289.33     39.95 o
  -2  -3   4        0.67        1.06      0.77 o
  -1  -3   4      328.37      338.84      4.45 o
   0  -3   4     1045.41     1038.32     13.83 o
   1  -3   4     2161.17     2115.49     26.97 o
   2  -3   4      245.02      315.26      4.74 o
   3  -3   4       75.30       70.57      1.68 o
   4  -3   4        0.75        1.84      0.53 o
   5  -3   4      624.87      602.27     38.92 o
   6  -3   4      394.98      359.91      7.83 o
   7  -3   4        0.99       -0.15      1.29 o
   8  -3   4       11.86       12.26      1.82 o
  -9  -2   4        2.34        2.80      1.44 o
  -8  -2   4       59.12       61.58      3.40 o
  -7  -2   4      291.59      286.96      6.56 o
  -6  -2   4       38.81       43.43      2.95 o
  -5  -2   4      147.88      142.76      5.45 o
  -4  -2   4       26.70       22.09      2.50 o
  -3  -2   4        0.06        0.35      0.68 o
  -2  -2   4      146.86      131.49      1.98 o
  -1  -2   4      678.82      634.45     10.81 o
   0  -2   4      298.47      265.82      4.78 o
   1  -2   4      848.82      950.87     19.70 o
   2  -2   4        9.36        9.58      0.37 o
   3  -2   4      447.69      404.59     10.85 o
   4  -2   4        9.70        5.40      0.51 o
   5  -2   4      294.36      278.47      9.90 o
   6  -2   4      128.22      124.63      3.11 o
   7  -2   4       48.07       57.12      3.10 o
   8  -2   4        2.69        3.40      1.59 o
   9  -2   4       46.08       49.10      3.10 o
  -9  -1   4       87.89       73.61      3.71 o
  -8  -1   4       80.13       86.17      4.01 o
  -7  -1   4      127.84      137.24      5.52 o
  -6  -1   4       68.64       68.47      3.78 o
  -5  -1   4      167.00      142.61      8.21 o
  -4  -1   4      764.45      729.80     15.91 o
  -3  -1   4        5.67        5.06      0.66 o
  -2  -1   4       35.34       32.99      0.88 o
  -1  -1   4     1756.91     1774.04     22.15 o
   0  -1   4     1727.67     1696.90     48.35 o
   1  -1   4       37.19       36.82      0.77 o
   2  -1   4     1711.00     1829.35     28.02 o
   3  -1   4      386.12      355.12      4.59 o
   4  -1   4      396.22      335.17      8.16 o
   5  -1   4       20.49       13.90      0.70 o
   6  -1   4      301.22      293.33     16.31 o
   7  -1   4       22.65       23.96      2.46 o
   8  -1   4       52.14       54.09      3.10 o
   9  -1   4        0.67        0.45      1.51 o
  -9   0   4       30.27       29.98      1.91 o
  -8   0   4      106.20      107.13      4.69 o
  -7   0   4        0.26        1.21      1.59 o
  -6   0   4      221.24      233.54      4.12 o
  -5   0   4       50.97       41.96      2.24 o
  -4   0   4        8.63       12.31      1.06 o
  -3   0   4       51.00       58.14      1.38 o
  -2   0   4      740.50      706.95      9.49 o
  -1   0   4     1028.17     1034.70     12.58 o
   0   0   4      229.08      219.57      3.09 o
   1   0   4     1287.97     1344.72     17.95 o
   2   0   4     1276.29     1211.68     16.29 o
   3   0   4     1847.63     1955.87     29.96 o
   4   0   4      517.13      525.10      7.52 o
   5   0   4      355.78      365.08      5.33 o
   6   0   4      825.40      787.89     23.83 o
   7   0   4      363.70      371.62      8.24 o
   8   0   4      253.53      270.70      9.61 o
   9   0   4       38.68       37.90      2.95 o
  -8   1   4      208.70      222.17      6.07 o
  -7   1   4        2.70        3.96      1.16 o
  -6   1   4        3.19        1.59      1.89 o
  -5   1   4      435.27      412.44     29.81 o
  -4   1   4      204.26      197.76      4.48 o
  -3   1   4      281.43      308.00      5.36 o
  -2   1   4        0.41        4.03      0.52 o
  -1   1   4      327.29      325.67      3.84 o
   0   1   4        3.02        2.99      0.41 o
   1   1   4     1300.41     1162.94     33.54 o
   2   1   4      503.26      519.75      7.37 o
   3   1   4      331.02      323.10      4.12 o
   4   1   4        5.31        3.16      0.38 o
   5   1   4      122.57      120.24      1.77 o
   6   1   4        0.30        0.26      0.51 o
   7   1   4       58.42       57.50      1.85 o
   8   1   4       23.81       24.68      1.82 o
   9   1   4       96.20       94.49      4.62 o
  -8   2   4        7.43        8.02      1.41 o
  -7   2   4      534.30      560.76     12.89 o
  -6   2   4      207.07      235.72      6.09 o
  -5   2   4        2.28        3.73      1.27 o
  -4   2   4      174.48      184.57      4.60 o
  -3   2   4     1756.82     1789.53     32.14 o
  -2   2   4     1166.52     1169.52     15.63 o
  -1   2   4       60.69       64.34      1.43 o
   0   2   4      947.68      968.72     14.00 o
   1   2   4     1349.40     1325.73     23.36 o
   2   2   4       24.23       18.28      0.96 o
   3   2   4        0.33        0.01      0.34 o
   4   2   4      297.64      269.75      4.43 o
   5   2   4     2182.31     2199.19     49.56 o
   6   2   4        1.65        1.08      0.56 o
   7   2   4        0.52       -0.52      0.65 o
   8   2   4      114.90      122.47      3.89 o
   9   2   4      593.93      627.19     21.26 o
  -8   3   4        2.21        1.51      1.36 o
  -7   3   4       29.05       27.31      1.56 o
  -6   3   4      659.82      666.55     15.54 o
  -5   3   4       12.29       16.24      1.58 o
  -4   3   4      235.84      253.10      6.21 o
  -3   3   4       24.04       34.31      1.48 o
  -2   3   4      453.24      454.34      7.38 o
  -1   3   4      669.91      689.42      9.78 o
   0   3   4     2208.09     2360.70     53.19 o
   1   3   4        1.15        5.15      0.84 o
   2   3   4      129.75      103.17      2.03 o
   3   3   4      172.40      159.20      2.88 o
   4   3   4       54.13       39.30      1.18 o
   5   3   4       92.10       86.40      3.37 o
   6   3   4      767.13      781.98     23.30 o
   7   3   4       49.54       55.91      2.42 o
   8   3   4       21.67       24.29      1.59 o
   9   3   4      176.94      181.02      4.97 o
  10   3   4      139.94      122.80      4.65 o
  -8   4   4      162.70      153.96      6.73 o
  -7   4   4        0.20       -0.38      0.84 o
  -6   4   4       47.66       50.20      1.87 o
  -5   4   4      282.88      290.72      7.07 o
  -4   4   4     1150.06     1188.08     27.03 o
  -3   4   4      943.84      943.07     16.49 o
  -2   4   4      418.70      437.45      6.91 o
  -1   4   4       18.86       21.02      0.56 o
   0   4   4     1150.84     1169.85     15.31 o
   1   4   4     3299.38     3565.59     51.64 o
   2   4   4      253.78      262.26      3.72 o
   3   4   4       10.95       19.43      0.69 o
   4   4   4      248.82      234.60      5.00 o
   5   4   4       43.95       33.96      2.53 o
   6   4   4        7.49        9.53      1.51 o
   7   4   4      208.78      205.33      6.51 o
   8   4   4      219.82      228.25      7.87 o
   9   4   4      155.49      149.42      5.22 o
  10   4   4       10.83       12.03      2.12 o
  -7   5   4       56.92       49.63      2.65 o
  -6   5   4       20.31       21.11      2.16 o
  -5   5   4       78.01       78.62      2.46 o
  -4   5   4      278.54      264.35      6.51 o
  -3   5   4      359.12      371.26      8.02 o
  -2   5   4      428.59      419.55     15.76 o
  -1   5   4      824.15      818.68     17.05 o
   0   5   4      243.85      252.30      3.53 o
   1   5   4      319.01      331.52      4.20 o
   2   5   4      914.31     1010.69     14.81 o
   3   5   4      499.08      502.33     10.19 o
   4   5   4        1.66        0.20      0.68 o
   5   5   4      251.45      224.20     17.97 o
   6   5   4       46.01       45.32      2.50 o
   7   5   4        1.79        2.35      1.29 o
   8   5   4      381.03      365.49     11.50 o
   9   5   4        2.30        1.51      1.13 o
  -7   6   4       47.63       39.27      2.35 o
  -6   6   4       51.46       52.28      2.95 o
  -5   6   4      371.11      387.06      9.35 o
  -4   6   4      405.36      392.29      9.25 o
  -3   6   4       68.29       60.41      3.86 o
  -2   6   4       80.75       85.46      2.05 o
  -1   6   4     2193.70     2103.20     78.06 o
   0   6   4     1338.16     1265.17     22.80 o
   1   6   4      109.35      108.96      1.74 o
   2   6   4       69.60       72.84      1.51 o
   3   6   4     2311.16     2502.22     76.27 o
   4   6   4      182.71      183.01      6.13 o
   5   6   4        1.27        1.59      1.36 o
   6   6   4       13.19       15.51      1.82 o
   7   6   4      120.25      124.00      4.69 o
   8   6   4      104.48      103.72      4.09 o
   9   6   4        4.08        4.09      1.66 o
  -6   7   4       23.09       21.71      1.59 o
  -5   7   4       27.03       25.59      1.93 o
  -4   7   4       23.21       21.14      1.33 o
  -3   7   4      126.36      125.06      4.01 o
  -2   7   4      166.77      152.13      3.67 o
  -1   7   4      630.79      629.43     12.95 o
   0   7   4        9.86       11.04      1.25 o
   1   7   4       60.58       50.42      1.32 o
   2   7   4       77.01       68.62      1.70 o
   3   7   4       59.81       54.93      1.48 o
   4   7   4      113.08      113.71      4.39 o
   5   7   4        9.49        8.32      1.66 o
   6   7   4      272.79      271.76      8.93 o
   7   7   4        1.35        2.04      1.44 o
   8   7   4        8.40       11.05      1.66 o
   9   7   4        0.16       -1.21      1.21 o
  -5   8   4       29.44       22.92      1.51 o
  -4   8   4        2.13        1.95      1.15 o
  -3   8   4       84.16       79.51      2.87 o
  -2   8   4      102.35       97.76      2.35 o
  -1   8   4      136.18      135.58      3.07 o
   0   8   4       34.59       37.17      1.33 o
   1   8   4      235.70      249.26      4.70 o
   2   8   4      439.03      466.17      8.12 o
   3   8   4      133.84      132.94      2.75 o
   4   8   4        4.07        6.07      1.40 o
   5   8   4      307.56      325.77     10.52 o
   6   8   4      210.74      216.22      7.49 o
   7   8   4      278.49      275.61      9.31 o
   8   8   4       49.01       50.24      2.80 o
   9   8   4        0.04        0.45      1.21 o
  -4   9   4        3.92        2.80      1.29 o
  -3   9   4      107.35      106.67      4.01 o
  -2   9   4        3.51        4.62      0.91 o
  -1   9   4      177.16      188.75      4.20 o
   0   9   4        0.81        0.06      0.56 o
   1   9   4      141.44      140.20      3.07 o
   2   9   4      164.95      152.06      3.03 o
   3   9   4      762.44      793.36     14.14 o
   4   9   4      157.84      148.30      3.74 o
   5   9   4      327.74      339.17     11.12 o
   6   9   4       70.34       66.96      3.48 o
   7   9   4        9.74        7.94      1.74 o
   8   9   4      111.40      101.68      4.46 o
   9   9   4       62.00       58.26      3.33 o
  -3  10   4        3.81        3.86      1.36 o
  -2  10   4        0.05        0.45      1.06 o
  -1  10   4       15.78       16.53      1.20 o
   0  10   4       15.97       13.98      0.95 o
   1  10   4        7.94        6.90      0.76 o
   2  10   4      323.00      306.45      5.66 o
   3  10   4      208.64      205.88      4.01 o
   4  10   4       83.65       84.52      3.71 o
   5  10   4      111.27      122.79      5.14 o
   6  10   4       10.49       11.58      1.89 o
   7  10   4       10.62        7.94      1.82 o
   8  10   4        6.23        6.66      1.74 o
  -2  11   4       51.79       47.97      2.27 o
  -1  11   4       13.29       16.11      1.29 o
   0  11   4      225.51      218.76      7.64 o
   1  11   4       16.79       13.05      0.91 o
   2  11   4      231.11      224.91      4.54 o
   3  11   4       25.60       26.24      1.73 o
   4  11   4       12.46       13.20      2.04 o
   5  11   4       10.51       11.50      2.04 o
   6  11   4        2.76        4.01      1.89 o
   7  11   4       17.79       21.41      2.35 o
   0  12   4        1.90        1.68      1.06 o
   1  12   4       12.60       12.37      2.17 o
   2  12   4       11.26        9.77      0.95 o
   3  12   4       76.31       73.22      2.00 o
   4  12   4        0.33       -0.31      0.49 o
   5  12   4       97.27       95.33      4.46 o
   3  13   4      172.75      158.69      3.69 o
  -4 -10   5        8.30        6.24      1.33 o
  -3 -10   5        3.78        3.25      1.51 o
  -2 -10   5       44.51       47.36      2.72 o
  -1 -10   5        9.89       10.74      1.59 o
   0 -10   5        0.57       -0.15      1.21 o
   1 -10   5       27.79       29.51      2.04 o
  -5  -9   5       19.60       19.90      2.19 o
  -4  -9   5       77.77       85.41      3.74 o
  -3  -9   5       33.40       40.45      3.33 o
  -2  -9   5       16.50       19.24      1.51 o
  -1  -9   5      319.40      285.22      9.38 o
   0  -9   5      137.91      129.14      4.84 o
   1  -9   5        0.08        0.45      1.21 o
   2  -9   5        2.46        2.19      1.36 o
   3  -9   5       24.03       21.56      1.89 o
  -6  -8   5       58.78       58.94      3.48 o
  -5  -8   5       35.62       37.07      2.65 o
  -4  -8   5        4.06        4.30      1.15 o
  -3  -8   5      113.59      118.19      3.26 o
  -2  -8   5        0.42        1.32      0.96 o
  -1  -8   5      251.82      253.95      9.38 o
   0  -8   5       10.32       12.63      1.59 o
   1  -8   5      250.78      251.40      8.10 o
   2  -8   5      181.74      184.45      6.28 o
   3  -8   5        0.00       -1.21      1.21 o
   4  -8   5        8.82       14.60      2.19 o
  -7  -7   5        0.87       -0.91      1.59 o
  -6  -7   5        2.01        0.98      1.59 o
  -5  -7   5        8.84       11.35      1.97 o
  -4  -7   5       92.46       98.64      2.99 o
  -3  -7   5        3.83        4.77      1.10 o
  -2  -7   5       70.13       68.37      2.38 o
  -1  -7   5       28.50       28.44      1.53 o
   0  -7   5       92.33       72.98     15.85 o
   1  -7   5        8.24       11.65      1.59 o
   2  -7   5        9.45        9.31      1.59 o
   3  -7   5      117.11      108.94      4.09 o
   4  -7   5       21.40       23.38      1.82 o
   5  -7   5       11.00        9.76      1.59 o
  -8  -6   5        0.30        0.91      1.13 o
  -7  -6   5      114.37      120.52      5.22 o
  -6  -6   5        9.29       13.16      2.04 o
  -5  -6   5        7.38        6.58      1.89 o
  -4  -6   5        2.25        0.15      1.36 o
  -3  -6   5      365.68      370.03      8.24 o
  -2  -6   5       17.54       20.91      2.46 o
  -1  -6   5       56.05       61.77      2.12 o
   0  -6   5       55.68       47.78      2.53 o
   1  -6   5      510.07      499.18     14.98 o
   2  -6   5      531.25      507.80     15.43 o
   3  -6   5      207.37      202.76      6.66 o
   4  -6   5      377.21      351.72     11.12 o
   5  -6   5       43.96       46.38      2.57 o
   6  -6   5       54.76       53.64      2.72 o
  -8  -5   5        1.01        0.88      1.00 o
  -7  -5   5        2.34        3.48      1.74 o
  -6  -5   5       22.33       28.67      2.42 o
  -5  -5   5      169.73      169.70      6.28 o
  -4  -5   5       30.97       33.67      2.57 o
  -3  -5   5       88.89       85.02      4.58 o
  -2  -5   5        9.92       11.99      1.14 o
  -1  -5   5      332.27      331.34      6.98 o
   0  -5   5      190.53      190.07      4.27 o
   1  -5   5        3.44        0.74      0.49 o
   2  -5   5      195.98      168.93     11.08 o
   3  -5   5       45.91       51.90      2.65 o
   4  -5   5      160.31      148.66      5.22 o
   5  -5   5        7.07        5.90      1.51 o
   6  -5   5        2.78        4.46      1.51 o
   7  -5   5       85.02       83.60      3.86 o
  -8  -4   5       62.30       66.58      3.56 o
  -7  -4   5        6.19        6.66      1.89 o
  -6  -4   5        8.37        7.49      2.04 o
  -5  -4   5       30.02       33.36      2.72 o
  -4  -4   5       29.10       29.73      2.72 o
  -3  -4   5      119.54      116.73      3.14 o
  -2  -4   5       40.64       36.13      1.74 o
  -1  -4   5      392.64      408.45      8.50 o
   0  -4   5        1.38        2.41      0.84 o
   1  -4   5       12.75       16.71      0.72 o
   2  -4   5      185.95      161.88      3.72 o
   3  -4   5       30.37       29.58      1.89 o
   4  -4   5       41.92       46.15      2.50 o
   5  -4   5       44.12       42.37      2.50 o
   6  -4   5      139.67      164.17      5.98 o
   7  -4   5       53.93       48.80      2.95 o
   8  -4   5        2.88        3.10      1.51 o
  -8  -3   5        0.57        2.95      1.66 o
  -7  -3   5        2.31        3.71      1.89 o
  -6  -3   5       72.97       66.43      3.71 o
  -5  -3   5       30.00       29.96      2.72 o
  -4  -3   5      215.78      214.11      7.64 o
  -3  -3   5       16.83       13.41      0.65 o
  -2  -3   5     1035.03     1020.06     23.95 o
  -1  -3   5     1438.54     1567.33     33.85 o
   0  -3   5      452.95      454.52      8.09 o
   1  -3   5       18.31       11.34      0.58 o
   2  -3   5     1828.30     1747.92     26.78 o
   3  -3   5     1421.21     1415.49     30.81 o
   4  -3   5      107.42       91.75      2.61 o
   5  -3   5      150.28      151.41      3.72 o
   6  -3   5      231.02      241.79      5.43 o
   7  -3   5        2.23        4.24      1.59 o
   8  -3   5       36.93       37.98      2.65 o
  -8  -2   5        0.51        0.38      1.51 o
  -7  -2   5      138.43      135.19      4.69 o
  -6  -2   5       16.95       15.66      2.35 o
  -5  -2   5       88.05       87.91      4.39 o
  -4  -2   5        3.23        4.46      2.04 o
  -3  -2   5       51.43       45.32      3.10 o
  -2  -2   5      206.85      228.62      4.51 o
  -1  -2   5      651.36      629.65      8.87 o
   0  -2   5      575.94      628.55      7.50 o
   1  -2   5      164.99      148.64      1.95 o
   2  -2   5       17.71       13.16      0.46 o
   3  -2   5      352.32      373.97      6.43 o
   4  -2   5      603.21      624.24     28.28 o
   5  -2   5     1335.17     1358.50     29.96 o
   6  -2   5      222.34      226.94      5.29 o
   7  -2   5        0.01        0.30      1.29 o
   8  -2   5       63.34       71.42      3.56 o
  -8  -1   5        0.29        1.89      1.66 o
  -7  -1   5       81.00       79.14      4.01 o
  -6  -1   5       50.35       60.68      3.63 o
  -5  -1   5        2.69        2.95      2.12 o
  -4  -1   5       14.93        9.92      0.91 o
  -3  -1   5      304.77      249.59      8.42 o
  -2  -1   5      114.04      104.17      1.70 o
  -1  -1   5      113.91      109.13      1.57 o
   0  -1   5      794.06      817.82     10.00 o
   1  -1   5     4722.30     4897.27     68.01 o
   2  -1   5      426.94      403.23      5.23 o
   3  -1   5      997.47     1104.44     19.16 o
   4  -1   5      665.72      628.64     10.88 o
   5  -1   5     1044.96      966.24     43.52 o
   6  -1   5      282.64      276.97      6.34 o
   7  -1   5       58.38       59.95      2.14 o
   8  -1   5        0.34        0.08      1.36 o
   9  -1   5       27.05       33.82      2.72 o
  -8   0   5      224.79      226.59      9.31 o
  -7   0   5        3.57        5.83      2.04 o
  -6   0   5      130.70      142.38      5.98 o
  -5   0   5      116.78      124.01      8.24 o
  -4   0   5      502.12      495.45     26.25 o
  -3   0   5        2.91        5.09      0.52 o
  -2   0   5       33.97       34.22      0.86 o
  -1   0   5      199.33      185.35      2.43 o
   0   0   5      321.12      307.86      4.63 o
   1   0   5      239.73      255.22      3.37 o
   2   0   5      451.94      473.13      5.59 o
   3   0   5     1279.23     1266.49     21.95 o
   4   0   5     1937.44     1870.29     76.82 o
   5   0   5       29.12       31.14      1.36 o
   6   0   5       25.99       25.08      1.52 o
   7   0   5      773.33      812.69     18.04 o
   8   0   5      728.45      769.42     25.27 o
   9   0   5      104.12      101.15      4.69 o
  -8   1   5      137.13      136.17      4.06 o
  -7   1   5      155.82      161.32      4.42 o
  -6   1   5        6.00        7.83      0.97 o
  -5   1   5       10.66       12.03      1.04 o
  -4   1   5      711.54      684.71     13.17 o
  -3   1   5     1525.45     1556.20     27.88 o
  -2   1   5       12.70       18.83      1.39 o
  -1   1   5       76.45       94.20      1.24 o
   0   1   5     2395.53     2466.79     29.15 o
   1   1   5     2697.03     2668.81     41.64 o
   2   1   5      368.87      337.55      6.86 o
   3   1   5      960.91     1055.31     18.37 o
   4   1   5     1236.72     1227.38     18.42 o
   5   1   5      942.25     1008.98     15.12 o
   6   1   5       17.17       19.05      2.01 o
   7   1   5      148.77      152.18      3.91 o
   8   1   5      807.59      806.62     18.25 o
   9   1   5       26.01       23.83      2.65 o
  -8   2   5      126.10      117.78      4.88 o
  -7   2   5        7.49        9.23      1.51 o
  -6   2   5      125.62      129.24      2.90 o
  -5   2   5      254.89      252.19      4.83 o
  -4   2   5        1.69        3.18      0.49 o
  -3   2   5        1.53        1.92      0.39 o
  -2   2   5      542.00      558.10      8.31 o
  -1   2   5      736.04      752.17      9.80 o
   0   2   5      575.00      657.08     10.88 o
   1   2   5       13.86       13.94      0.56 o
   2   2   5     2258.58     2266.87     40.64 o
   3   2   5      231.52      191.03      4.12 o
   4   2   5      378.89      423.92     15.51 o
   5   2   5      308.81      311.96      6.49 o
   6   2   5      608.75      578.15     15.28 o
   7   2   5       58.02       58.97      1.66 o
   8   2   5        0.03        0.44      0.63 o
   9   2   5       17.95       21.56      2.42 o
  -8   3   5      105.31       96.92      4.39 o
  -7   3   5        0.24       -0.20      1.32 o
  -6   3   5       84.51       96.54      3.02 o
  -5   3   5     1261.55     1303.66     30.19 o
  -4   3   5     1041.29     1067.14     24.06 o
  -3   3   5      139.23      134.41      1.90 o
  -2   3   5      207.74      214.79      2.92 o
  -1   3   5     5282.38     5550.91     84.49 o
   0   3   5     1834.61     1888.25     28.61 o
   1   3   5       22.07       32.48      1.35 o
   2   3   5        5.67        6.73      0.70 o
   3   3   5      359.11      329.54      6.85 o
   4   3   5      441.80      432.32      8.79 o
   5   3   5       20.22       18.42      0.86 o
   6   3   5       11.61       10.89      1.51 o
   7   3   5      303.85      325.47     10.06 o
   8   3   5        3.06        4.94      0.98 o
   9   3   5       40.29       42.92      2.17 o
  10   3   5       61.43       65.14      3.86 o
  -7   4   5       12.81       14.06      1.43 o
  -6   4   5        0.09        0.50      1.01 o
  -5   4   5       66.02       71.08      3.93 o
  -4   4   5        1.68        2.14      0.94 o
  -3   4   5      129.59      124.10      1.95 o
  -2   4   5      871.05      835.46     12.16 o
  -1   4   5       62.15       63.89      1.10 o
   0   4   5       77.54       90.77      2.51 o
   1   4   5     1410.55     1472.21     19.60 o
   2   4   5     4283.25     4479.61     75.50 o
   3   4   5        1.43        0.95      0.35 o
   4   4   5      173.86      180.06      5.67 o
   5   4   5      172.45      161.15      5.30 o
   6   4   5      191.96      179.61      6.05 o
   7   4   5       52.52       53.41      3.18 o
   8   4   5       37.87       33.29      2.12 o
   9   4   5        7.98        8.26      1.20 o
  10   4   5       46.21       43.99      2.19 o
  -7   5   5       95.81       87.91      4.09 o
  -6   5   5      180.87      181.98      4.73 o
  -5   5   5        1.44        2.27      1.19 o
  -4   5   5        1.74        3.30      2.50 o
  -3   5   5     1160.93     1143.49     20.50 o
  -2   5   5     1425.27     1416.92     29.93 o
  -1   5   5      104.09       94.30      1.40 o
   0   5   5       20.68       24.84      0.52 o
   1   5   5      398.57      475.35      7.18 o
   2   5   5      166.76      180.59      3.85 o
   3   5   5      293.62      325.14      7.83 o
   4   5   5      427.52      409.07     12.33 o
   5   5   5       73.41       78.68      3.33 o
   6   5   5       14.35       15.89      1.74 o
   7   5   5      210.66      204.88      6.81 o
   8   5   5       86.15       84.96      3.56 o
   9   5   5       20.19       19.37      1.66 o
  -6   6   5       43.23       38.86      1.83 o
  -5   6   5       71.26       68.52      2.25 o
  -4   6   5      125.32      114.23      3.18 o
  -3   6   5       86.41       82.62      1.81 o
  -2   6   5      133.92      133.54      3.90 o
  -1   6   5      154.32      163.21      6.81 o
   0   6   5     1330.14     1306.92     19.81 o
   1   6   5     1012.17     1080.29     16.90 o
   2   6   5       11.43        9.54      0.92 o
   3   6   5        5.52        8.87      0.73 o
   4   6   5     1259.21     1290.24     39.72 o
   5   6   5      536.47      513.70     15.81 o
   6   6   5      236.06      230.52      7.64 o
   7   6   5       84.01       85.04      3.63 o
   8   6   5        0.31       -0.08      1.06 o
   9   6   5       63.53       59.01      3.03 o
  10   6   5        0.68        0.45      1.06 o
  -6   7   5       29.36       27.69      1.82 o
  -5   7   5       64.72       63.49      2.20 o
  -4   7   5        0.31        0.01      1.29 o
  -3   7   5      176.55      173.40      5.52 o
  -2   7   5        0.48        1.71      0.58 o
  -1   7   5       24.32       25.97      1.04 o
   0   7   5      104.26       96.77      3.08 o
   1   7   5      322.40      302.64      9.30 o
   2   7   5        3.28        2.99      0.36 o
   3   7   5      167.54      149.44      3.66 o
   4   7   5      261.14      257.15      8.25 o
   5   7   5      239.13      243.08      7.94 o
   6   7   5      313.52      316.17     10.29 o
   7   7   5      280.63      273.27      9.84 o
   8   7   5       17.76       19.97      2.65 o
   9   7   5        7.41        4.84      1.44 o
  10   7   5       34.81       29.51      2.27 o
  -5   8   5       25.39       21.41      1.51 o
  -4   8   5       27.20       30.24      1.51 o
  -3   8   5        0.19        0.08      0.68 o
  -2   8   5       13.43       13.99      0.78 o
  -1   8   5      340.07      341.21     10.14 o
   0   8   5        0.82        2.59      0.58 o
   1   8   5      201.11      199.91      3.76 o
   2   8   5      380.39      367.76      6.43 o
   3   8   5      310.49      296.61      7.18 o
   4   8   5       68.52       65.90      3.18 o
   5   8   5        8.17        7.26      1.59 o
   6   8   5        4.03        4.01      1.59 o
   7   8   5        4.88        9.99      1.66 o
   8   8   5      135.89      137.62      5.37 o
   9   8   5        2.87        0.08      1.66 o
  -4   9   5       16.61        9.99      4.16 o
  -3   9   5       99.08       89.35      3.18 o
  -2   9   5      118.30      132.32      4.54 o
  -1   9   5      737.58      713.77     15.16 o
   0   9   5      261.29      253.49      4.62 o
   1   9   5      403.33      388.40      6.96 o
   2   9   5      577.30      575.98     10.15 o
   3   9   5      157.47      150.65      3.27 o
   4   9   5      118.18      101.98     23.95 o
   5   9   5        0.02        1.13      1.44 o
   6   9   5      328.02      330.24     10.97 o
   7   9   5        3.39        3.56      1.66 o
   8   9   5       26.41       26.78      2.35 o
   9   9   5        5.00        3.63      1.59 o
  -2  10   5       92.58       79.06      3.25 o
  -1  10   5      204.83      193.38      6.05 o
   0  10   5       13.82        8.85      0.84 o
   1  10   5        2.78        3.66      0.64 o
   2  10   5        2.13        1.11      0.70 o
   3  10   5      246.67      255.89      5.05 o
   4  10   5        1.20        1.21      0.98 o
   5  10   5       94.80       94.95      4.24 o
   6  10   5        5.02        6.13      1.74 o
   7  10   5      152.52      155.70      6.13 o
   8  10   5        7.96        4.54      1.74 o
  -1  11   5        1.22        1.45      0.98 o
   0  11   5       10.76       10.56      0.84 o
   1  11   5      273.92      274.13      5.42 o
   2  11   5      376.97      377.11      7.02 o
   3  11   5        2.56        2.69      0.69 o
   4  11   5      364.29      368.48      8.63 o
   5  11   5       15.84       17.33      2.19 o
   6  11   5       56.72       58.63      3.40 o
   7  11   5        0.05       -0.68      1.51 o
   0  12   5       89.08       96.99      4.99 o
   1  12   5       66.92       73.91      2.12 o
   2  12   5       91.22       89.85      2.19 o
   3  12   5       61.01       51.55      1.79 o
   4  12   5      302.26      300.75      7.62 o
   5  12   5        4.76        5.75      1.74 o
   3  13   5       19.06       17.55      2.12 o
  -4 -10   6       65.66       71.27      3.71 o
  -3 -10   6        0.44        1.09      0.99 o
  -2 -10   6      161.14      145.86      6.28 o
  -1 -10   6        7.52        8.32      1.66 o
   0 -10   6      197.90      175.60      6.51 o
  -5  -9   6        8.74        6.36      1.97 o
  -4  -9   6        2.64        0.92      1.12 o
  -3  -9   6      144.87      147.81      3.96 o
  -2  -9   6       59.01       59.99      2.23 o
  -1  -9   6        7.36       11.20      1.59 o
   0  -9   6        2.82        1.82      1.36 o
   1  -9   6       26.13       27.39      2.04 o
   2  -9   6       37.09       36.92      2.27 o
   3  -9   6       15.72       18.46      1.82 o
  -6  -8   6       48.27       54.32      3.33 o
  -5  -8   6      125.38      132.85      5.45 o
  -4  -8   6      132.14      137.55      3.82 o
  -3  -8   6       20.35       20.14      3.37 o
  -2  -8   6       18.62       18.95      1.36 o
  -1  -8   6      149.46      155.41      4.69 o
   0  -8   6       70.32       75.13      3.25 o
   1  -8   6      406.56      397.27     12.63 o
   2  -8   6        2.65        2.19      1.36 o
   3  -8   6      126.88      114.92      4.39 o
   4  -8   6        3.11        2.27      1.36 o
  -6  -7   6       78.06       75.66      4.01 o
  -5  -7   6        1.09        0.45      1.59 o
  -4  -7   6       31.91       33.91      1.71 o
  -3  -7   6        0.63        1.36      0.99 o
  -2  -7   6      276.94      273.99      6.26 o
  -1  -7   6      155.29      159.23      3.85 o
   0  -7   6      427.25      450.25      9.90 o
   1  -7   6       55.39       48.72      2.50 o
   2  -7   6       67.77       69.15      3.10 o
   3  -7   6       63.33       59.47      2.87 o
   4  -7   6        3.43        3.86      1.36 o
   5  -7   6        4.98        5.83      1.51 o
  -7  -6   6       65.03       66.96      3.63 o
  -6  -6   6      176.05      191.86      7.26 o
  -5  -6   6      117.36      126.50      5.37 o
  -4  -6   6        0.11       -0.98      1.59 o
  -3  -6   6       15.62       11.71      1.28 o
  -2  -6   6      560.00      566.69     12.30 o
  -1  -6   6      138.46      130.72      3.90 o
   0  -6   6      349.47      334.07      7.17 o
   1  -6   6      152.15      145.04      4.69 o
   2  -6   6       23.87       20.28      1.82 o
   3  -6   6        1.02        0.91      1.21 o
   4  -6   6      117.58      111.14      4.39 o
   5  -6   6       22.82       26.63      2.12 o
   6  -6   6        0.74        1.29      1.29 o
  -7  -5   6      108.59      101.38      5.52 o
  -6  -5   6       18.06       21.79      2.42 o
  -5  -5   6       37.24       38.21      2.87 o
  -4  -5   6      338.36      336.14     11.27 o
  -3  -5   6      742.77      742.09     16.19 o
  -2  -5   6      513.16      542.03     11.64 o
  -1  -5   6       44.23       46.32      2.08 o
   0  -5   6     1037.04     1019.67     21.67 o
   1  -5   6     1535.34     1487.55     86.09 o
   2  -5   6      193.19      173.64     13.20 o
   3  -5   6       49.97       59.39      2.80 o
   4  -5   6      424.09      445.92     13.85 o
   5  -5   6      342.88      367.01     11.65 o
   6  -5   6       33.03       35.41      2.42 o
   7  -5   6       23.78       25.34      2.19 o
  -8  -4   6        0.15        0.23      1.59 o
  -7  -4   6       27.74       36.39      2.80 o
  -6  -4   6       53.16       56.89      3.33 o
  -5  -4   6        0.86        1.44      1.82 o
  -4  -4   6       90.09       87.38      4.24 o
  -3  -4   6      705.05      729.11     15.86 o
  -2  -4   6        2.13        3.81      0.98 o
  -1  -4   6       87.94       95.54      2.49 o
   0  -4   6        3.27        2.59      0.84 o
   1  -4   6      412.61      398.92      8.72 o
   2  -4   6       36.57       37.53      1.25 o
   3  -4   6       86.19       81.17      1.83 o
   4  -4   6      332.35      328.47      7.14 o
   5  -4   6        0.22        0.00      1.06 o
   6  -4   6        0.02       -0.30      1.21 o
   7  -4   6        3.66        2.65      1.51 o
  -8  -3   6      199.76      201.85      7.94 o
  -7  -3   6       18.77       17.78      2.50 o
  -6  -3   6       58.29       51.14      3.40 o
  -5  -3   6      429.47      427.91     14.37 o
  -4  -3   6      313.78      293.39      9.99 o
  -3  -3   6       41.63       38.35      1.23 o
  -2  -3   6      195.74      211.56      4.85 o
  -1  -3   6     1329.43     1332.77     28.64 o
   0  -3   6     1376.26     1365.87     39.03 o
   1  -3   6       13.21       17.96      0.90 o
   2  -3   6      227.05      259.64      3.89 o
   3  -3   6     1250.13     1190.56     25.60 o
   4  -3   6      867.21      854.14     18.61 o
   5  -3   6      103.23       96.98      2.87 o
   6  -3   6       55.33       50.59      2.57 o
   7  -3   6      169.07      176.28      6.43 o
   8  -3   6      177.13      177.41      6.81 o
  -8  -2   6       41.08       43.65      2.95 o
  -7  -2   6      153.98      158.12      6.66 o
  -6  -2   6        0.88        1.13      1.89 o
  -5  -2   6      195.76      203.21      7.72 o
  -4  -2   6       61.59       62.34      3.86 o
  -3  -2   6       37.74       31.18      1.10 o
  -2  -2   6       29.77       28.79      1.63 o
  -1  -2   6       31.45       25.44      0.83 o
   0  -2   6      385.96      377.27      5.01 o
   1  -2   6     1192.16     1308.07     17.87 o
   2  -2   6      618.45      650.23     10.89 o
   3  -2   6       25.62       31.84      1.79 o
   4  -2   6     1207.74     1208.83     26.15 o
   5  -2   6      131.62      139.20      3.47 o
   6  -2   6      314.48      324.61      7.24 o
   7  -2   6       12.76       16.49      1.82 o
   8  -2   6      107.88      116.74      4.77 o
  -8  -1   6       55.75       60.60      3.63 o
  -7  -1   6       53.72       65.14      3.93 o
  -6  -1   6      461.06      466.12     15.74 o
  -5  -1   6     1043.90     1010.39     32.91 o
  -4  -1   6      618.03      652.68     21.49 o
  -3  -1   6       13.89       11.50      2.57 o
  -2  -1   6      457.13      425.30      7.20 o
  -1  -1   6      648.72      619.14      9.06 o
   0  -1   6       94.20      120.34      1.67 o
   1  -1   6      220.02      226.08      3.11 o
   2  -1   6     1021.21     1062.31     20.33 o
   3  -1   6      142.22      133.22      3.48 o
   4  -1   6       22.53       22.25      1.63 o
   5  -1   6        7.73        6.92      1.02 o
   6  -1   6      522.66      529.58     11.44 o
   7  -1   6      838.56      836.27     18.75 o
   8  -1   6        6.89        6.43      1.82 o
   9  -1   6        6.28        3.56      1.74 o
  -8   0   6       40.54       36.01      3.71 o
  -7   0   6       80.84       86.70      4.46 o
  -6   0   6       20.63       19.52      2.72 o
  -5   0   6      223.02      238.01      9.08 o
  -4   0   6       48.72       41.78      3.56 o
  -3   0   6      944.47      935.00     23.41 o
  -2   0   6        3.59        5.34      0.44 o
  -1   0   6       21.91       14.66      0.97 o
   0   0   6        0.78        0.72      0.39 o
   1   0   6      768.03      724.90      9.43 o
   2   0   6      325.12      358.78      4.27 o
   3   0   6     1407.74     1461.78     22.27 o
   4   0   6       70.92       77.46      2.41 o
   5   0   6       26.86       26.28      1.31 o
   6   0   6      474.06      482.19     11.80 o
   7   0   6      119.59      119.52      3.14 o
   8   0   6        0.01        0.30      1.44 o
   9   0   6       86.09       91.77      4.46 o
  -8   1   6       11.50       10.33      1.36 o
  -7   1   6      146.63      149.96      4.21 o
  -6   1   6     1004.22      980.73     32.76 o
  -5   1   6      257.27      248.22      5.83 o
  -4   1   6        8.84        8.77      1.23 o
  -3   1   6      136.61      117.02      5.89 o
  -2   1   6     2823.63     2996.32     49.22 o
  -1   1   6       73.95       78.97      1.13 o
   0   1   6       97.38      106.59      1.38 o
   1   1   6      549.59      603.01      8.80 o
   2   1   6        6.83       22.64      0.93 o
   3   1   6      315.33      334.30      6.89 o
   4   1   6       80.55       83.92      1.63 o
   5   1   6       25.49       25.36      1.05 o
   6   1   6      331.75      333.42     13.34 o
   7   1   6        3.53        3.33      1.07 o
   8   1   6       10.02        8.74      1.25 o
   9   1   6      231.78      235.44      8.70 o
  -8   2   6        0.46       -0.59      0.96 o
  -7   2   6      201.99      190.76      5.13 o
  -6   2   6      164.41      165.17      7.22 o
  -5   2   6      153.27      151.08      3.21 o
  -4   2   6      117.56      107.56      5.03 o
  -3   2   6        0.09        2.22      0.45 o
  -2   2   6      270.13      260.95      4.11 o
  -1   2   6        0.05        0.25      0.35 o
   0   2   6     2231.94     2320.55     42.38 o
   1   2   6     1051.93     1155.93     27.61 o
   2   2   6     1550.10     1696.17     25.67 o
   3   2   6        4.12        6.88      0.62 o
   4   2   6      278.50      259.55      3.91 o
   5   2   6        1.23        3.38      0.54 o
   6   2   6       95.74       89.37      2.56 o
   7   2   6       13.12       14.72      1.18 o
   8   2   6       28.03       28.25      1.45 o
   9   2   6        2.07        0.00      1.29 o
  -7   3   6       40.14       39.80      2.10 o
  -6   3   6        5.64        5.07      0.75 o
  -5   3   6       79.52       79.92      2.27 o
  -4   3   6      585.82      574.32     10.39 o
  -3   3   6      127.28      124.02      1.97 o
  -2   3   6        8.79        6.68      0.43 o
  -1   3   6        1.54        1.82      0.31 o
   0   3   6     1459.14     1555.40     23.70 o
   1   3   6      101.29      120.30      2.26 o
   2   3   6      161.33      210.64      3.55 o
   3   3   6      145.57      124.83      3.78 o
   4   3   6      227.72      195.29      5.49 o
   5   3   6      118.24      101.38      3.59 o
   6   3   6      109.57      111.59      4.16 o
   7   3   6        0.01        0.13      0.65 o
   8   3   6      193.81      191.98      3.81 o
   9   3   6       15.26       17.27      1.40 o
  10   3   6       38.58       36.31      3.03 o
  -7   4   6       30.24       28.90      1.89 o
  -6   4   6        3.93        3.97      0.71 o
  -5   4   6       25.08       21.82      1.10 o
  -4   4   6      101.32      105.78      2.66 o
  -3   4   6       91.19       81.59      2.20 o
  -2   4   6      115.68      121.92      1.88 o
  -1   4   6      782.59      738.96     10.81 o
   0   4   6      659.70      690.61      9.85 o
   1   4   6     1267.95     1408.17     43.62 o
   2   4   6        1.34        1.00      0.43 o
   3   4   6      707.18      757.29     15.48 o
   4   4   6      385.65      348.55      9.99 o
   5   4   6      162.55      160.09      5.45 o
   6   4   6        0.09        1.44      1.29 o
   7   4   6       14.55       14.53      2.19 o
   8   4   6      132.15      135.42      5.45 o
   9   4   6      170.97      160.51      4.58 o
  10   4   6        0.07       -1.25      1.25 o
  -6   5   6      130.80      125.00      7.07 o
  -5   5   6        1.19       -0.07      0.80 o
  -4   5   6        4.39        3.75      0.72 o
  -3   5   6      390.20      389.11      6.07 o
  -2   5   6      185.92      164.79      4.51 o
  -1   5   6        0.30       -0.15      0.29 o
   0   5   6       37.95       26.08      0.93 o
   1   5   6      218.20      229.71      4.55 o
   2   5   6      149.32      159.14      3.25 o
   3   5   6      162.83      149.19      3.22 o
   4   5   6     1040.02     1038.68     25.42 o
   5   5   6      185.36      196.25      6.58 o
   6   5   6      154.81      149.19      5.37 o
   7   5   6      178.51      186.19      6.43 o
   8   5   6      194.32      187.78      6.43 o
   9   5   6       58.12       58.26      2.87 o
  10   5   6       34.09       37.60      3.03 o
  -6   6   6       73.15       71.92      2.20 o
  -5   6   6       96.67       95.93      3.67 o
  -4   6   6       33.49       28.11      1.56 o
  -3   6   6       76.39       70.78      1.96 o
  -2   6   6      680.85      664.46     13.60 o
  -1   6   6        1.74        1.15      0.34 o
   0   6   6       11.76       13.10      0.81 o
   1   6   6       12.58       15.65      0.52 o
   2   6   6      588.60      563.23     16.75 o
   3   6   6       20.84       16.14      0.81 o
   4   6   6      385.61      391.75     12.03 o
   5   6   6       33.03       26.48      2.19 o
   6   6   6       64.52       62.87      3.10 o
   7   6   6      220.87      224.62      7.64 o
   8   6   6      175.15      171.97      6.13 o
   9   6   6       32.27       30.79      2.27 o
  10   6   6       30.80       34.95      2.87 o
  -6   7   6       83.62       68.32      3.71 o
  -5   7   6       19.98       16.64      2.72 o
  -4   7   6       12.17       13.03      1.22 o
  -3   7   6      137.10      144.28      4.31 o
  -2   7   6      315.00      317.80      5.51 o
  -1   7   6        1.20        1.17      0.46 o
   0   7   6      163.12      172.16      3.13 o
   1   7   6      298.63      299.10      8.40 o
   2   7   6       53.12       40.12      1.52 o
   3   7   6      267.23      229.42     20.62 o
   4   7   6        0.03        1.51      1.44 o
   5   7   6      364.32      350.97     11.12 o
   6   7   6      134.98      140.34      5.22 o
   7   7   6      171.99      160.84      5.98 o
   8   7   6       53.89       52.96      2.87 o
   9   7   6       21.92       22.70      2.12 o
  -5   8   6       16.28       10.06      4.01 o
  -4   8   6       39.97       43.28      4.24 o
  -3   8   6      383.22      352.94     10.59 o
  -2   8   6      385.61      374.32     10.82 o
  -1   8   6      305.19      287.59      5.19 o
   0   8   6      176.42      168.92      3.11 o
   1   8   6      103.23       91.62      2.06 o
   2   8   6      695.83      691.37     12.05 o
   3   8   6       26.16       25.59      2.50 o
   4   8   6      227.90      223.94      7.57 o
   5   8   6      104.48       97.97      4.24 o
   6   8   6      235.69      250.35      8.55 o
   7   8   6       27.70       28.22      2.27 o
   8   8   6        8.01        8.93      1.74 o
   9   8   6      150.20      154.41      6.13 o
  -4   9   6      175.91      169.62      8.62 o
  -2   9   6       21.76       25.79      2.84 o
  -1   9   6        5.07        3.26      0.63 o
   0   9   6      164.37      183.99      3.43 o
   1   9   6       23.21       24.51      1.07 o
   2   9   6       26.15       29.19      1.17 o
   3   9   6       17.40       20.06      2.00 o
   4   9   6      117.12      116.66      4.77 o
   5   9   6        0.38        0.68      1.44 o
   6   9   6       40.18       38.74      2.65 o
   7   9   6       35.72       39.57      2.65 o
   8   9   6       79.19       79.14      3.86 o
   9   9   6       77.20       66.96      3.56 o
  -3  10   6       65.55       54.02      3.63 o
  -2  10   6        2.17        0.61      1.82 o
  -1  10   6       49.56       45.54      3.18 o
   0  10   6      462.22      450.26      8.23 o
   1  10   6      199.98      197.33      3.85 o
   2  10   6       67.64       67.46      2.62 o
   3  10   6       38.55       38.38      1.81 o
   4  10   6      474.90      473.76     15.21 o
   5  10   6       62.79       66.96      3.48 o
   6  10   6       50.75       45.32      2.87 o
   7  10   6        0.01        0.08      1.36 o
   8  10   6      163.04      157.89      6.51 o
  -1  11   6        1.65        0.45      1.66 o
   0  11   6        9.52       11.23      3.22 o
   1  11   6       79.02       69.78      3.36 o
   2  11   6       71.42       67.55      2.98 o
   3  11   6       72.15       70.31      1.90 o
   4  11   6       21.75       23.01      1.52 o
   5  11   6      133.60      139.89      5.60 o
   6  11   6      173.61      184.22      7.04 o
   7  11   6      250.37      250.65      9.15 o
   1  12   6       63.33       59.42      5.98 o
   2  12   6        0.64        1.38      1.17 o
   3  12   6       44.41       44.60      1.93 o
   4  12   6       67.82       77.66      2.67 o
   5  12   6        1.77        1.06      1.59 o
  -3 -10   7       32.89       27.61      3.03 o
  -4  -9   7        4.59        3.49      1.20 o
  -3  -9   7       32.33       32.93      2.12 o
  -2  -9   7       11.53       12.63      1.40 o
  -1  -9   7       40.45       38.96      2.42 o
   0  -9   7        0.02       -0.08      1.06 o
   1  -9   7        0.00       -0.61      1.29 o
   2  -9   7        0.03        0.23      1.13 o
  -5  -8   7       75.16       72.78      3.78 o
  -4  -8   7      151.47      147.99      4.07 o
  -3  -8   7      599.31      624.77     14.39 o
  -2  -8   7      130.95      134.79      3.79 o
  -1  -8   7      174.50      177.80      4.39 o
   0  -8   7       92.55       92.45      3.86 o
   1  -8   7      286.90      293.77      9.53 o
   2  -8   7       27.69       29.51      2.12 o
   3  -8   7        2.48        2.12      1.36 o
   4  -8   7      102.03       91.32      3.93 o
  -6  -7   7        3.68        4.24      1.82 o
  -5  -7   7       34.96       41.84      2.87 o
  -4  -7   7        2.11        2.56      0.95 o
  -3  -7   7       50.75       50.71      2.03 o
  -2  -7   7        2.03        1.93      0.96 o
  -1  -7   7      332.93      346.64      7.76 o
   0  -7   7      240.65      252.69      6.81 o
   1  -7   7       56.13       58.48      2.87 o
   2  -7   7       18.72       12.18      1.66 o
   3  -7   7      154.22      169.32      5.83 o
   4  -7   7      158.92      178.02      6.28 o
   5  -7   7        0.66        0.76      1.29 o
  -6  -6   7        6.90        4.84      2.04 o
  -5  -6   7      328.50      314.43     10.89 o
  -4  -6   7      459.84      459.08     15.13 o
  -3  -6   7        3.08        2.71      1.07 o
  -2  -6   7      222.20      227.60      5.29 o
  -1  -6   7      727.00      750.97     16.21 o
   0  -6   7      742.93      729.96     15.62 o
   1  -6   7      319.51      308.91      6.77 o
   2  -6   7       54.88       62.64      2.87 o
   3  -6   7      128.18      137.16      4.92 o
   4  -6   7      154.55      148.74      5.30 o
   5  -6   7       35.15       35.56      2.42 o
   6  -6   7        2.29        1.13      1.36 o
  -7  -5   7        7.45        6.58      1.89 o
  -6  -5   7        1.34        1.89      1.82 o
  -5  -5   7       11.64       10.82      2.12 o
  -4  -5   7       54.97       52.88      3.18 o
  -3  -5   7       36.79       34.94      2.00 o
  -2  -5   7      272.02      280.04      6.34 o
  -1  -5   7        4.35        5.53      1.02 o
   0  -5   7      450.79      458.55      9.71 o
   1  -5   7       14.99       14.13      1.07 o
   2  -5   7     1422.41     1437.21     35.07 o
   3  -5   7      302.61      306.41      9.61 o
   4  -5   7        0.22       -0.08      1.06 o
   5  -5   7        4.18        6.13      1.51 o
   6  -5   7      395.00      385.77     12.71 o
  -7  -4   7        0.06        0.08      1.51 o
  -6  -4   7        1.05        1.44      1.82 o
  -5  -4   7      201.42      195.12      7.34 o
  -4  -4   7       95.52       92.00      4.39 o
  -3  -4   7      131.78      136.90      3.57 o
  -2  -4   7      350.79      353.51      7.75 o
  -1  -4   7      716.50      744.48     15.80 o
   0  -4   7      709.15      732.01     15.77 o
   1  -4   7       65.42       59.60      4.23 o
   2  -4   7      616.90      593.69     13.67 o
   3  -4   7     1690.06     1716.74     38.29 o
   4  -4   7       13.77       17.69      1.21 o
   5  -4   7        5.31        4.60      1.10 o
   6  -4   7       94.02       89.35      3.78 o
   7  -4   7      141.05      160.77      6.05 o
  -7  -3   7      274.96      268.81     10.06 o
  -6  -3   7       24.99       26.25      2.95 o
  -5  -3   7       11.28       12.10      2.50 o
  -4  -3   7       57.32       60.00      3.48 o
  -3  -3   7      409.51      392.93     39.27 o
  -2  -3   7       37.00       45.72      1.79 o
  -1  -3   7      871.34      957.10     25.04 o
   0  -3   7      562.52      600.93     10.34 o
   1  -3   7      851.76      856.77     13.10 o
   2  -3   7       74.04       73.11      1.60 o
   3  -3   7       49.80       41.01      1.73 o
   4  -3   7      307.51      314.80      6.98 o
   5  -3   7      698.33      695.09     15.14 o
   6  -3   7      182.17      161.75      3.93 o
   7  -3   7        0.43       -0.15      1.29 o
   8  -3   7        5.00        5.98      1.66 o
  -8  -2   7        3.57        1.59      1.74 o
  -7  -2   7      262.82      265.10      9.91 o
  -6  -2   7      357.09      406.05     14.30 o
  -5  -2   7       11.18       12.10      2.57 o
  -4  -2   7       33.27       34.57      3.33 o
  -3  -2   7      184.17      176.77     10.82 o
  -2  -2   7       92.19       82.94      2.38 o
  -1  -2   7      353.62      363.87      6.38 o
   0  -2   7       41.51       44.24      1.95 o
   1  -2   7      241.83      256.11      5.33 o
   2  -2   7      238.86      235.83      5.90 o
   3  -2   7       13.00       16.38      1.19 o
   4  -2   7        2.72        4.79      1.07 o
   5  -2   7      618.39      615.63     13.32 o
   6  -2   7        6.75        9.76      1.93 o
   7  -2   7       57.18       64.69      3.18 o
   8  -2   7       87.59       92.00      4.24 o
  -8  -1   7       10.27       15.43      2.42 o
  -7  -1   7      124.10      126.04      6.05 o
  -6  -1   7        0.02        1.36      1.97 o
  -5  -1   7       10.20       10.52      2.65 o
  -4  -1   7       62.19       59.24      4.31 o
  -3  -1   7     1131.85     1110.71     35.86 o
  -2  -1   7        5.64        6.42      0.51 o
  -1  -1   7      199.55      211.39      5.58 o
   0  -1   7      114.42       88.86      1.88 o
   1  -1   7      177.84      143.24      2.53 o
   2  -1   7      192.59      207.45      6.26 o
   3  -1   7       25.48       25.79      0.90 o
   4  -1   7      155.22      134.85      3.30 o
   5  -1   7      338.80      348.60      7.62 o
   6  -1   7        2.68        3.13      1.29 o
   7  -1   7        7.83        8.76      1.11 o
   8  -1   7      156.46      161.90      6.20 o
   9  -1   7       84.20       89.50      4.24 o
  -8   0   7      536.87      518.32     19.07 o
  -7   0   7      103.37      118.70      5.52 o
  -6   0   7       35.54       31.70      3.25 o
  -5   0   7        2.45        5.14      2.57 o
  -4   0   7      979.30     1037.62     34.42 o
  -3   0   7      460.82      480.95     16.57 o
  -2   0   7       82.26       80.82      3.42 o
  -1   0   7     1371.75     1401.09     25.14 o
   0   0   7        2.90        0.72      0.58 o
   1   0   7      771.78      773.64     38.87 o
   2   0   7      636.95      663.67      9.79 o
   3   0   7      603.65      560.08     10.48 o
   4   0   7       71.50       83.58      1.78 o
   5   0   7        9.21       11.37      1.05 o
   6   0   7      747.98      759.11     16.44 o
   7   0   7       40.48       44.67      4.01 o
   8   0   7       72.04       79.89      3.63 o
   9   0   7        0.00        0.23      1.51 o
  -8   1   7        2.44        3.35      1.16 o
  -7   1   7        7.18        8.99      1.63 o
  -6   1   7       73.55       66.12      4.31 o
  -5   1   7      239.57      240.74      9.53 o
  -4   1   7       26.52       31.40      3.71 o
  -3   1   7       17.02       17.47      0.67 o
  -2   1   7      890.27      902.76     23.88 o
  -1   1   7     2346.70     2338.09     30.56 o
   0   1   7        1.92       12.36      0.41 o
   1   1   7      507.40      566.34      7.35 o
   2   1   7      753.04      749.52     14.73 o
   3   1   7      459.47      412.68      8.58 o
   4   1   7      102.46       98.42      3.56 o
   5   1   7       87.73       89.68      1.87 o
   6   1   7        8.00        6.58      1.16 o
   7   1   7       46.77       50.88      1.84 o
   8   1   7        7.67        7.54      1.05 o
   9   1   7        1.51        2.27      1.66 o
  -7   2   7       49.82       46.88      2.24 o
  -6   2   7       73.64       74.93      2.66 o
  -5   2   7        8.65        9.95      0.94 o
  -4   2   7      503.23      494.95     11.35 o
  -3   2   7        0.99        1.56      0.52 o
  -2   2   7       67.97       60.87      1.23 o
  -1   2   7      673.39      673.22     10.00 o
   0   2   7      913.44     1034.66     18.56 o
   1   2   7      217.75      198.30      3.92 o
   2   2   7     1163.78     1256.45     84.28 o
   3   2   7      509.46      526.05     10.22 o
   4   2   7      102.77      106.45      2.64 o
   5   2   7      186.47      173.05      2.80 o
   6   2   7      225.67      194.65     12.37 o
   7   2   7       20.53       20.53      1.31 o
   8   2   7       83.86       83.97      3.82 o
   9   2   7        0.16       -1.59      1.59 o
  -7   3   7       13.93       11.95      3.37 o
  -6   3   7      113.51      127.27      5.67 o
  -5   3   7        6.68        7.87      0.84 o
  -4   3   7        2.19        1.07      0.61 o
  -3   3   7      806.55      768.60     13.71 o
  -2   3   7      948.12      952.75     16.13 o
  -1   3   7        4.21        0.39      0.19 o
   0   3   7        3.58        2.47      0.60 o
   1   3   7      683.58      718.34     14.75 o
   2   3   7     1478.96     1471.84     25.46 o
   3   3   7     1032.18     1103.68     23.24 o
   4   3   7       82.81       96.70      2.43 o
   5   3   7      157.90      151.80      2.53 o
   6   3   7      366.98      351.16     13.93 o
   7   3   7      339.81      334.96      6.13 o
   8   3   7      246.25      253.55      6.20 o
   9   3   7        4.74        5.07      1.03 o
  10   3   7      204.73      199.58      7.87 o
  -7   4   7       93.55       93.74      5.14 o
  -6   4   7       84.61       78.97      2.14 o
  -5   4   7        5.84        4.15      0.82 o
  -4   4   7      262.55      253.71      4.97 o
  -3   4   7     1002.59     1023.46     18.44 o
  -2   4   7      103.09      114.84      3.57 o
  -1   4   7       96.42       91.41      1.49 o
   0   4   7       45.89       55.17      1.46 o
   1   4   7     1318.58     1298.48     39.34 o
   2   4   7       92.78       79.34      1.74 o
   3   4   7      496.51      564.61     12.03 o
   4   4   7      671.38      670.84     20.20 o
   5   4   7       28.28       26.33      2.12 o
   6   4   7        4.22        3.63      1.51 o
   7   4   7      164.60      162.28      5.67 o
   8   4   7       62.46       68.49      1.90 o
   9   4   7       24.11       20.83      1.16 o
  10   4   7       39.87       38.92      1.64 o
  -6   5   7      191.85      187.52     10.14 o
  -5   5   7        8.40        6.65      0.92 o
  -4   5   7      199.50      193.50      4.50 o
  -3   5   7      126.32      114.63      2.14 o
  -2   5   7      485.38      450.37     11.79 o
  -1   5   7      163.45      154.54      4.92 o
   0   5   7       79.67       80.80      1.52 o
   1   5   7      818.52      810.78     16.90 o
   2   5   7      773.86      826.38     16.91 o
   3   5   7      284.05      293.88      6.06 o
   4   5   7      524.50      512.07     14.37 o
   5   5   7      234.69      235.59      7.72 o
   6   5   7      250.85      249.82      8.25 o
   7   5   7      182.60      181.12      6.28 o
   8   5   7       72.57       74.98      4.09 o
   9   5   7       68.42       64.52      2.27 o
  10   5   7       15.70       15.16      1.51 o
  -6   6   7       34.00       28.34      3.14 o
  -5   6   7       71.08       71.60      2.93 o
  -4   6   7      402.38      391.17      8.18 o
  -3   6   7      262.39      250.07      4.91 o
  -2   6   7        2.26        1.68      0.42 o
  -1   6   7      443.89      433.40      7.32 o
   0   6   7      247.98      264.45      6.12 o
   1   6   7      517.58      519.41      8.85 o
   2   6   7       42.09       44.22      2.00 o
   3   6   7      965.85      963.17     20.59 o
   4   6   7      158.59      134.75     14.64 o
   5   6   7        7.48        8.55      1.89 o
   6   6   7       84.86       79.67      3.56 o
   7   6   7        2.07        1.36      1.44 o
   8   6   7      142.05      148.36      5.67 o
   9   6   7        1.81        2.87      1.36 o
  10   6   7       78.53       71.27      3.48 o
  -5   7   7        8.90       12.84      1.59 o
  -4   7   7      370.00      363.96      9.70 o
  -3   7   7       53.74       57.12      2.23 o
  -2   7   7        6.80        5.97      0.54 o
  -1   7   7      168.65      181.67      3.33 o
   0   7   7      815.60      777.12     38.03 o
   1   7   7       15.04       14.05      0.53 o
   2   7   7        2.90        1.72      0.55 o
   3   7   7      644.71      571.61     38.05 o
   4   7   7        7.75       10.67      1.89 o
   5   7   7      190.10      189.82      6.66 o
   6   7   7      226.02      215.92      7.41 o
   7   7   7      137.79      132.47      5.22 o
   8   7   7       53.34       56.21      3.10 o
   9   7   7       13.02       14.45      1.89 o
  -5   8   7      141.89      116.41      4.13 o
  -4   8   7       68.88       68.09      2.99 o
  -3   8   7        0.01        0.38      1.44 o
  -2   8   7       64.70       63.07      1.94 o
  -1   8   7      500.21      501.76      8.88 o
   0   8   7      187.71      195.15      3.62 o
   1   8   7        6.74        6.02      0.65 o
   2   8   7      476.04      449.11      7.80 o
   3   8   7      833.74      814.13     25.19 o
   4   8   7       76.81       71.27      3.40 o
   5   8   7        9.14       10.97      1.97 o
   6   8   7      366.88      344.54     11.35 o
   7   8   7      569.00      566.51     18.38 o
   8   8   7        6.53        9.68      1.89 o
   9   8   7      243.20      225.08      8.47 o
  -4   9   7      109.69      106.77      4.09 o
  -3   9   7      195.07      184.83      7.26 o
  -2   9   7        0.11       -0.98      1.66 o
  -1   9   7        3.12        3.28      0.95 o
   0   9   7       45.72       47.28      1.37 o
   1   9   7      231.68      235.77      5.99 o
   2   9   7       43.36       48.16      1.39 o
   3   9   7       74.47       79.04      4.31 o
   4   9   7       87.33       96.99      4.16 o
   5   9   7      139.48      136.94      5.37 o
   6   9   7      119.30      115.83      4.77 o
   7   9   7        2.92        3.10      1.66 o
   8   9   7       94.35       97.29      4.46 o
  -2  10   7      610.10      620.45     21.41 o
  -1  10   7       58.77       60.90      3.71 o
   0  10   7       32.66       35.15      1.93 o
   1  10   7      104.13      105.36      3.03 o
   2  10   7      368.21      370.44      6.70 o
   3  10   7       75.64       72.73      3.03 o
   4  10   7        2.05        1.66      1.51 o
   5  10   7      233.21      224.32      8.02 o
   6  10   7      116.61      124.00      5.14 o
   7  10   7       22.17       20.43      2.27 o
   8  10   7        5.84        3.56      1.74 o
  -1  11   7      101.05      106.67      5.14 o
   0  11   7      135.70      150.63      6.13 o
   1  11   7      372.23      381.21      9.25 o
   2  11   7        0.80        1.43      0.98 o
   3  11   7        0.04        0.33      0.94 o
   4  11   7      121.11      126.19      5.07 o
   5  11   7      152.83      158.95      6.13 o
   6  11   7       70.04       69.91      3.86 o
   1  12   7       85.65       81.60      7.00 o
   2  12   7       21.44       24.74      1.78 o
   3  12   7        0.81        0.57      0.93 o
   4  12   7       11.50       10.82      1.82 o
   5  12   7        0.70        3.10      1.66 o
  -3  -9   8        0.32       -0.72      1.02 o
  -2  -9   8       26.01       28.46      1.63 o
  -1  -9   8       12.81       10.32      2.84 o
   0  -9   8       45.19       45.70      2.65 o
   1  -9   8        8.48        9.08      1.51 o
  -4  -8   8        1.71        1.03      0.79 o
  -3  -8   8      208.61      209.65      5.43 o
  -2  -8   8      757.56      789.06     18.22 o
  -1  -8   8      124.58      123.59      3.32 o
   0  -8   8       39.82       36.48      1.74 o
   1  -8   8        0.41        1.59      1.29 o
   2  -8   8      267.67      271.23      9.08 o
   3  -8   8       48.68       49.03      2.65 o
  -5  -7   8       17.85       20.05      2.35 o
  -4  -7   8       53.26       51.45      3.10 o
  -3  -7   8       18.96       22.37      1.51 o
  -2  -7   8       77.84       78.85      2.67 o
  -1  -7   8      464.75      474.14     10.56 o
   0  -7   8       61.23       61.35      1.94 o
   1  -7   8      312.01      304.31      6.79 o
   2  -7   8       16.57       12.18      1.66 o
   3  -7   8      103.64      116.66      5.07 o
   4  -7   8       68.97       66.50      3.25 o
  -6  -6   8       77.76       79.74      4.16 o
  -5  -6   8        3.27        4.01      1.89 o
  -4  -6   8      133.02      132.25      5.37 o
  -3  -6   8      131.29      144.42      3.77 o
  -2  -6   8        5.14        6.31      1.07 o
  -1  -6   8        0.83        0.42      0.80 o
   0  -6   8      191.49      190.94      5.33 o
   1  -6   8      250.35      274.30      8.13 o
   2  -6   8      196.34      186.27      6.20 o
   3  -6   8       98.66      101.15      3.93 o
   4  -6   8       12.04       14.15      1.74 o
   5  -6   8      162.68      181.57      6.58 o
  -6  -5   8        0.08       -1.13      1.82 o
  -5  -5   8        6.02        7.26      1.97 o
  -4  -5   8      146.04      147.00      5.98 o
  -3  -5   8      122.26      125.33      3.50 o
  -2  -5   8      199.43      203.91      4.80 o
  -1  -5   8      283.60      282.18      6.26 o
   0  -5   8      131.11      125.97      3.13 o
   1  -5   8      672.68      700.37     14.79 o
   2  -5   8       38.16       31.37      1.25 o
   3  -5   8      122.85      123.32      4.39 o
   4  -5   8      119.90      128.01      4.69 o
   5  -5   8       78.26       86.02      3.63 o
   6  -5   8        0.01        0.38      1.29 o
  -7  -4   8      177.16      173.25      7.19 o
  -6  -4   8        4.60        3.25      2.04 o
  -5  -4   8      101.63      103.12      4.84 o
  -4  -4   8        9.31        7.26      2.12 o
  -3  -4   8       24.04       10.95      6.09 o
  -2  -4   8      132.46      128.57      3.31 o
  -1  -4   8        4.29        5.06      1.25 o
   0  -4   8       26.30       24.26      1.20 o
   1  -4   8        5.16        4.53      0.85 o
   2  -4   8        0.67        0.68      0.55 o
   3  -4   8       22.36       22.69      1.29 o
   4  -4   8      371.08      362.24     10.93 o
   5  -4   8       31.04       41.83      1.98 o
   6  -4   8       57.85       58.18      2.95 o
   7  -4   8       62.97       63.93      3.25 o
  -7  -3   8        3.81        2.42      1.89 o
  -6  -3   8        0.07       -0.08      1.82 o
  -5  -3   8      357.61      366.10     12.94 o
  -4  -3   8      299.78      317.83     11.42 o
  -3  -3   8      111.19      117.04      5.45 o
  -2  -3   8      133.22      136.63      3.70 o
  -1  -3   8      463.74      442.09      9.49 o
   0  -3   8       20.88       20.09      0.89 o
   1  -3   8      135.86      121.69      3.04 o
   2  -3   8      102.17      104.01      2.08 o
   3  -3   8       17.33       13.63      0.68 o
   4  -3   8        0.01        0.21      0.82 o
   5  -3   8       21.26       20.92      1.31 o
   6  -3   8       52.36       54.79      2.12 o
   7  -3   8       47.67       48.27      2.72 o
   8  -3   8       30.60       32.38      2.42 o
  -7  -2   8       42.58       44.11      3.33 o
  -6  -2   8        2.66        2.12      3.03 o
  -5  -2   8      733.87      771.31     25.80 o
  -4  -2   8        3.44        2.65      2.42 o
  -3  -2   8        9.21        7.43      1.40 o
  -2  -2   8       86.37       96.20      5.49 o
  -1  -2   8       66.92       59.54      1.65 o
   0  -2   8        0.06        0.56      0.72 o
   1  -2   8      247.74      242.44      5.57 o
   2  -2   8        0.13        1.10      0.76 o
   3  -2   8      535.46      600.06     21.75 o
   4  -2   8       24.29       26.57      1.48 o
   5  -2   8      284.61      264.02      6.01 o
   6  -2   8      111.06      110.32      3.00 o
   7  -2   8      481.54      491.43     11.23 o
   8  -2   8        7.75        5.22      1.66 o
  -7  -1   8       14.17       18.23      2.80 o
  -6  -1   8       17.45       19.37      2.80 o
  -5  -1   8       58.17       45.85      3.78 o
  -4  -1   8        0.72        3.33      2.50 o
  -3  -1   8      711.74      717.37     23.76 o
  -2  -1   8      439.42      410.38     22.14 o
  -1  -1   8        0.75        0.32      0.43 o
   0  -1   8       83.23       88.54      1.73 o
   1  -1   8      206.91      185.91      3.03 o
   2  -1   8       47.84       43.31      1.79 o
   3  -1   8        8.70        8.65      0.72 o
   4  -1   8      516.22      490.55     13.57 o
   5  -1   8        1.06        2.29      1.25 o
   6  -1   8        0.12       -0.57      0.99 o
   7  -1   8      115.88      117.71      3.39 o
   8  -1   8       27.81       22.17      2.12 o
  -7   0   8       17.02       12.71      2.65 o
  -6   0   8        0.53       -1.97      2.19 o
  -5   0   8       79.18       78.08      4.84 o
  -4   0   8        4.69        4.92      2.87 o
  -3   0   8        0.50        0.61      2.57 o
  -2   0   8       55.69       58.03      2.92 o
  -1   0   8      423.89      433.78     11.96 o
   0   0   8        5.08        5.73      0.45 o
   1   0   8      329.45      335.51      5.05 o
   2   0   8      240.22      230.10      4.22 o
   3   0   8      690.61      701.90     12.08 o
   4   0   8      224.25      231.82      4.14 o
   5   0   8       44.72       42.66      1.85 o
   6   0   8      604.84      596.80     13.26 o
   7   0   8       26.70       31.93      1.50 o
   8   0   8       14.06       15.03      1.41 o
   9   0   8       10.91       10.97      1.82 o
  -7   1   8      211.37      203.27      5.76 o
  -6   1   8       30.97       28.22      3.40 o
  -5   1   8       40.88       46.68      4.09 o
  -4   1   8      139.28      145.34      6.96 o
  -3   1   8      946.37      847.42     57.78 o
  -2   1   8      102.44      119.47      2.99 o
  -1   1   8       41.86       37.40      0.85 o
   0   1   8      337.31      359.16      5.05 o
   1   1   8      750.47      722.97     10.67 o
   2   1   8       85.15       84.31      1.59 o
   3   1   8        0.06       -0.27      0.49 o
   4   1   8       92.12       92.58      2.45 o
   5   1   8      151.30      158.01      4.95 o
   6   1   8      262.11      247.09      5.64 o
   7   1   8       41.88       42.92      1.93 o
   8   1   8      185.11      192.11      4.94 o
   9   1   8      256.78      254.58      9.31 o
  -7   2   8       57.24       55.15      4.09 o
  -6   2   8       41.23       44.19      2.07 o
  -5   2   8        9.32       12.23      1.48 o
  -4   2   8      189.10      187.93      8.70 o
  -3   2   8        7.44        9.51      1.76 o
  -2   2   8        2.24        0.04      1.13 o
  -1   2   8        1.66        2.07      0.30 o
   0   2   8       23.96       17.95      1.75 o
   1   2   8      301.92      318.74      6.34 o
   2   2   8       32.77       25.47      2.04 o
   3   2   8      594.17      586.34     12.11 o
   4   2   8       63.15       61.01      2.38 o
   5   2   8      365.58      356.69     13.74 o
   6   2   8       81.53       83.58      2.48 o
   7   2   8       18.89       19.60      1.33 o
   8   2   8       68.26       68.49      2.48 o
   9   2   8       75.39       75.20      3.78 o
  -7   3   8       31.55       26.48      3.10 o
  -6   3   8       96.66       92.31      5.22 o
  -5   3   8      501.45      503.14     14.04 o
  -4   3   8      224.61      219.87      5.10 o
  -3   3   8       97.79       98.04      2.46 o
  -2   3   8      764.36      760.25     17.11 o
  -1   3   8      449.69      401.07     19.34 o
   0   3   8      927.70      945.32     29.28 o
   1   3   8      254.25      285.68      8.93 o
   2   3   8        4.34        3.80      0.75 o
   3   3   8      141.28      148.26      3.06 o
   4   3   8      659.01      630.70     14.15 o
   5   3   8      323.56      311.59      4.81 o
   6   3   8       12.40       12.43      1.09 o
   7   3   8        5.21        5.15      0.86 o
   8   3   8      553.89      564.49     12.81 o
   9   3   8       39.01       38.32      1.98 o
  10   3   8       11.69        6.43      1.89 o
  -6   4   8        0.15        0.15      2.12 o
  -5   4   8       81.20       79.38      2.11 o
  -4   4   8        2.43        2.69      0.60 o
  -3   4   8      119.16      122.07      2.96 o
  -2   4   8        4.06        4.95      0.56 o
  -1   4   8        0.06        0.27      0.21 o
   0   4   8        8.21        7.72      1.44 o
   1   4   8        4.90        4.53      0.73 o
   2   4   8      686.23      550.66    123.51 o
   3   4   8      169.33      153.06      2.62 o
   4   4   8       57.11       65.59      1.79 o
   5   4   8       35.91       34.37      1.43 o
   6   4   8      218.25      211.79      4.18 o
   7   4   8      168.84      174.32      3.58 o
   8   4   8       72.22       75.11      2.01 o
   9   4   8        0.29        0.19      0.72 o
  10   4   8       17.62       18.69      2.19 o
  -6   5   8        2.76        0.23      3.10 o
  -5   5   8      514.25      508.74     12.44 o
  -4   5   8       17.73       19.20      1.53 o
  -3   5   8      191.93      198.45      3.79 o
  -2   5   8        6.78       10.15      0.97 o
  -1   5   8     1708.96     1709.42     30.54 o
   0   5   8       35.28       33.50      1.08 o
   1   5   8        3.57        0.68      1.36 o
   2   5   8       26.19       24.66      2.04 o
   3   5   8      647.67      612.55     12.68 o
   4   5   8      453.65      439.50     17.89 o
   5   5   8      260.32      253.67      8.40 o
   6   5   8      228.69      225.68      7.72 o
   7   5   8       40.86       41.23      2.65 o
   8   5   8        7.33        9.33      1.20 o
   9   5   8       89.39       91.79      2.53 o
  10   5   8       86.27       75.41      4.60 o
  -5   6   8        1.39        0.99      1.15 o
  -4   6   8        0.00        0.02      1.05 o
  -3   6   8      186.63      184.57      7.75 o
  -2   6   8       18.09       16.98      0.77 o
  -1   6   8       13.43       10.87      0.58 o
   0   6   8       48.68       50.47      2.92 o
   1   6   8     1508.00     1313.44    156.91 o
   2   6   8      427.07      417.02     10.14 o
   3   6   8      671.40      672.37     20.46 o
   4   6   8      127.55      111.58      8.81 o
   5   6   8     1473.99     1396.69     43.12 o
   6   6   8     1341.08     1370.58     43.58 o
   7   6   8        2.37        3.48      1.74 o
   8   6   8       34.69       35.56      2.50 o
   9   6   8      216.94      217.74      7.94 o
  -5   7   8       29.38       24.47      3.48 o
  -4   7   8      223.42      215.03      6.47 o
  -3   7   8       11.12        7.43      1.54 o
  -2   7   8      142.60      145.98      3.69 o
  -1   7   8       11.01       14.06      1.09 o
   0   7   8       53.68       38.54      0.96 o
   1   7   8      137.51      100.92      5.75 o
   2   7   8        2.52        3.91      0.43 o
   3   7   8      192.37      178.09     18.31 o
   4   7   8      255.45      249.51      8.40 o
   5   7   8      120.48      125.51      4.99 o
   6   7   8      116.94      114.32      4.77 o
   7   7   8       24.98       29.51      2.57 o
   8   7   8        2.73        0.91      1.59 o
   9   7   8       38.62       37.15      2.65 o
  -4   8   8       41.33       43.21      4.73 o
  -3   8   8      327.03      337.17      9.27 o
  -2   8   8       53.65       58.26      3.10 o
  -1   8   8        8.16        4.14      1.13 o
   0   8   8      468.28      486.98     20.73 o
   1   8   8      719.46      737.29     12.93 o
   2   8   8      283.34      303.49     17.40 o
   3   8   8        3.28        3.48      1.59 o
   4   8   8     1639.52     1649.68     53.19 o
   5   8   8      425.39      437.44     14.07 o
   6   8   8       26.62       30.94      2.65 o
   7   8   8        8.91        9.23      1.89 o
   8   8   8     1230.68     1242.12     41.61 o
   9   8   8      186.18      184.83      7.26 o
  -3   9   8      129.66      132.39      5.02 o
  -2   9   8        3.36        3.93      1.89 o
  -1   9   8        2.11        2.72      1.74 o
   0   9   8        4.55        3.29      0.95 o
   1   9   8        4.60        6.19      1.09 o
   2   9   8       21.90       20.79      1.49 o
   3   9   8       26.10       19.59      2.12 o
   4   9   8       46.86       43.80      2.72 o
   5   9   8      169.86      170.60      6.20 o
   6   9   8       23.14       25.19      2.57 o
   7   9   8       35.86       36.39      2.72 o
   8   9   8      163.42      164.17      6.58 o
  -2  10   8       12.92       13.16      2.27 o
  -1  10   8      535.83      537.69     18.16 o
   0  10   8      332.09      362.39     12.79 o
   1  10   8       11.83       14.41      1.47 o
   2  10   8        8.96        5.85      1.14 o
   3  10   8      352.88      359.74     11.88 o
   4  10   8      114.14      121.58      4.92 o
   5  10   8       53.68       59.54      3.25 o
   6  10   8      314.50      311.70     10.82 o
   7  10   8        0.10        1.44      1.66 o
   0  11   8      229.58      240.74      9.15 o
   1  11   8        1.33        2.58      0.99 o
   2  11   8      155.46      163.62      4.38 o
   3  11   8        1.92        1.98      1.01 o
   4  11   8       71.77       72.40      4.24 o
   5  11   8        0.04       -0.30      1.44 o
   6  11   8      300.33      302.47     10.82 o
   2  12   8      299.53      298.17      9.61 o
   3  12   8      237.07      244.47     13.24 o
   4  12   8        6.85        6.96      1.82 o
   5  12   8       38.64       41.61      2.87 o
  -2  -9   9      197.20      175.22      6.81 o
  -4  -8   9        3.12        4.77      1.74 o
  -3  -8   9      112.36      110.57      3.34 o
  -2  -8   9        0.48        0.15      0.88 o
  -1  -8   9      200.42      198.17      4.94 o
   0  -8   9      120.14      125.29      4.77 o
   1  -8   9        9.87       10.06      1.51 o
   2  -8   9       18.56       18.99      1.89 o
  -4  -7   9       84.04       83.30      4.16 o
  -3  -7   9       31.00       34.65      1.66 o
  -2  -7   9        0.01       -0.02      0.95 o
  -1  -7   9        8.21        9.58      1.10 o
   0  -7   9      485.89      483.90     13.16 o
   1  -7   9        7.94       12.10      1.59 o
   2  -7   9      114.40      114.39      4.39 o
   3  -7   9        0.01        0.08      1.06 o
   4  -7   9      150.04      149.19      5.67 o
  -5  -6   9        9.80        8.55      1.97 o
  -4  -6   9        0.08       -1.44      1.59 o
  -3  -6   9      111.20      107.76      3.48 o
  -2  -6   9       98.72       94.45      2.75 o
  -1  -6   9        1.63        0.95      0.80 o
   0  -6   9       12.04       14.25      1.03 o
   1  -6   9      154.77      152.52      3.72 o
   2  -6   9      243.85      235.97      7.57 o
   3  -6   9      121.55      119.39      4.46 o
   4  -6   9       62.86       75.05      3.25 o
   5  -6   9        7.08        9.91      1.51 o
  -6  -5   9      117.43      121.81      5.52 o
  -5  -5   9        8.66       11.58      2.27 o
  -4  -5   9      239.69      227.12      8.32 o
  -3  -5   9       63.64       66.96      2.29 o
  -2  -5   9      198.26      188.25      4.60 o
  -1  -5   9       28.88       32.40      3.63 o
   0  -5   9      171.43      165.81      3.90 o
   1  -5   9      280.48      286.29      6.20 o
   2  -5   9       11.10        9.29      0.95 o
   3  -5   9       61.34       68.09      2.95 o
   4  -5   9       37.74       40.85      2.35 o
   5  -5   9       52.25       50.54      2.65 o
   6  -5   9       16.50       16.80      1.82 o
  -6  -4   9      227.46      244.75      9.38 o
  -5  -4   9       11.49       16.64      2.50 o
  -4  -4   9       92.66       87.84      4.46 o
  -3  -4   9      484.04      503.41     16.72 o
  -2  -4   9      199.78      204.37      5.15 o
  -1  -4   9        4.61        4.32      0.91 o
   0  -4   9      219.11      217.29      7.68 o
   1  -4   9      379.54      361.46     17.14 o
   2  -4   9      257.43      262.52      4.67 o
   3  -4   9       33.39       32.97      1.49 o
   4  -4   9       14.68       14.85      1.20 o
   5  -4   9      124.38      127.62      3.34 o
   6  -4   9      174.29      185.48      4.75 o
   7  -4   9       59.39       64.38      3.25 o
  -6  -3   9        8.44        6.36      2.27 o
  -5  -3   9       69.83       73.46      4.31 o
  -4  -3   9       30.14       32.53      3.33 o
  -3  -3   9      159.85      157.82      6.66 o
  -2  -3   9       17.92       19.44      1.44 o
  -1  -3   9        0.38        0.47      0.72 o
   0  -3   9       67.30       68.55      2.66 o
   1  -3   9      122.55      113.27      2.41 o
   2  -3   9        7.08        8.88      0.80 o
   3  -3   9      514.12      493.32      8.49 o
   4  -3   9        4.32        6.98      1.09 o
   5  -3   9        0.03        0.29      0.82 o
   6  -3   9       83.87       81.35      2.51 o
   7  -3   9        0.58       -0.30      1.13 o
  -6  -2   9       33.18       39.42      3.33 o
  -5  -2   9       48.01       49.93      3.78 o
  -4  -2   9      232.75      225.53      8.78 o
  -3  -2   9      397.54      379.26     13.01 o
  -2  -2   9      250.62      244.82      8.70 o
  -1  -2   9        3.24        3.46      0.93 o
   0  -2   9       65.22       66.40      1.76 o
   1  -2   9      851.91      818.02     14.35 o
   2  -2   9      609.57      588.66     10.27 o
   3  -2   9      697.00      715.21     12.42 o
   4  -2   9        4.24        5.29      1.04 o
   5  -2   9      920.36      909.95     20.11 o
   6  -2   9        6.57        8.52      2.50 o
   7  -2   9      180.09      175.50      5.49 o
   8  -2   9       11.09       10.97      1.82 o
  -7  -1   9       52.18       48.34      3.93 o
  -6  -1   9        1.93        2.19      2.27 o
  -5  -1   9       12.63       19.82      2.95 o
  -4  -1   9      333.14      352.56     12.86 o
  -3  -1   9       11.03       13.16      2.95 o
  -2  -1   9        1.21        1.42      1.24 o
  -1  -1   9      771.47      784.46     13.94 o
   0  -1   9       86.48       77.45      2.63 o
   1  -1   9        3.39        2.00      0.62 o
   2  -1   9      585.09      590.47     10.42 o
   3  -1   9      548.33      557.24     18.95 o
   4  -1   9      135.92      114.12      3.63 o
   5  -1   9       60.62       51.53      2.06 o
   6  -1   9       30.67       37.24      1.65 o
   7  -1   9      230.78      242.89      5.86 o
   8  -1   9        6.24        9.84      1.66 o
  -7   0   9      179.75      179.83      7.79 o
  -6   0   9        7.71        9.61      2.57 o
  -5   0   9      245.82      263.66     10.14 o
  -4   0   9      212.87      219.48      9.08 o
  -3   0   9        9.91       14.60      3.56 o
  -2   0   9        1.03        1.61      0.88 o
  -1   0   9       50.58       43.83      1.55 o
   0   0   9      614.12      594.99     10.59 o
   1   0   9        5.56        6.18      0.59 o
   2   0   9      510.89      480.72      8.73 o
   3   0   9      135.80      118.44      2.65 o
   4   0   9      356.28      346.00      6.41 o
   5   0   9      150.95      139.99      4.65 o
   6   0   9       35.91       38.52      1.74 o
   7   0   9        1.31        0.85      0.90 o
   8   0   9       20.51       17.84      1.59 o
   9   0   9        1.45        2.87      1.59 o
  -7   1   9        0.03       -0.91      1.97 o
  -6   1   9      171.11      180.82      8.10 o
  -5   1   9      136.68      154.04      7.26 o
  -4   1   9       86.02       87.38      5.60 o
  -3   1   9       12.04       13.85      1.69 o
  -2   1   9      637.53      564.00     31.15 o
  -1   1   9      970.91      881.83     30.24 o
   0   1   9      199.21      199.22      3.08 o
   1   1   9      396.00      406.03      6.06 o
   2   1   9      123.28      130.74      2.28 o
   3   1   9      466.85      417.42      7.50 o
   4   1   9       22.95       21.44      2.26 o
   5   1   9        0.46       -0.41      0.41 o
   6   1   9       45.32       50.30      1.82 o
   7   1   9      441.19      432.13      9.76 o
   8   1   9      219.38      199.36      5.06 o
   9   1   9       19.54       19.44      1.97 o
  -7   2   9       66.39       64.00      4.69 o
  -6   2   9        9.23        9.46      2.95 o
  -5   2   9      237.62      236.80      6.29 o
  -4   2   9      109.08      112.88      6.58 o
  -3   2   9       21.37       24.19      1.84 o
  -2   2   9       46.39       41.77      2.52 o
  -1   2   9      133.52      127.79      5.08 o
   0   2   9        0.31        0.20      1.74 o
   1   2   9     1983.62     1980.91     43.75 o
   2   2   9       94.23       93.55      2.20 o
   3   2   9        2.58        1.29      0.47 o
   4   2   9       54.82       53.98      2.23 o
   5   2   9      766.08      713.75     36.39 o
   6   2   9        0.38        1.21      0.99 o
   7   2   9      225.61      218.33      7.00 o
   8   2   9       32.26       36.82      1.66 o
   9   2   9        0.63       -1.13      1.29 o
  -6   3   9      322.20      318.13     12.56 o
  -5   3   9       77.36       79.36      5.22 o
  -4   3   9      127.81      129.17      6.36 o
  -3   3   9      652.35      635.74     11.70 o
  -2   3   9     1587.16     1529.22     42.78 o
  -1   3   9        8.54        9.85      2.87 o
   0   3   9      187.04      207.78      5.78 o
   1   3   9     2413.25     2374.99     76.49 o
   2   3   9     1021.72      941.85     28.79 o
   3   3   9       25.95       23.19      1.32 o
   4   3   9        0.26        0.29      0.46 o
   5   3   9     1043.90     1073.01     18.97 o
   6   3   9      215.14      204.94      4.83 o
   7   3   9       71.80       74.38      2.87 o
   8   3   9       55.38       57.66      2.11 o
   9   3   9      136.36      132.45      3.74 o
  -6   4   9        9.38        5.30      2.95 o
  -5   4   9      121.48      118.03      7.00 o
  -4   4   9       59.37       70.78      2.59 o
  -3   4   9      312.76      295.54      7.65 o
  -2   4   9        0.27        0.68      0.62 o
  -1   4   9      143.04      126.95      4.01 o
   0   4   9      571.47      568.78     17.25 o
   1   4   9      130.57      150.40      6.20 o
   2   4   9      183.37      171.99      7.53 o
   3   4   9      626.59      607.70      8.82 o
   4   4   9      380.81      365.89      6.38 o
   5   4   9      884.57      906.49     15.96 o
   6   4   9       20.93       21.74      1.09 o
   7   4   9      280.01      289.76      5.49 o
   8   4   9       28.21       33.07      1.35 o
   9   4   9      108.00      101.51      3.34 o
  -6   5   9       56.87       43.73      5.37 o
  -5   5   9        0.13       -0.43      1.22 o
  -4   5   9       64.96       62.58      2.90 o
  -3   5   9      405.63      405.28      9.95 o
  -2   5   9       25.29       27.85      1.25 o
  -1   5   9      451.10      304.84    103.01 o
   0   5   9      698.62      665.55     20.20 o
   1   5   9        1.10        2.24      0.73 o
   2   5   9       84.44       77.02      3.56 o
   3   5   9      508.17      460.56      7.59 o
   4   5   9     1513.35     1500.44     52.97 o
   5   5   9      115.31      119.87      3.05 o
   6   5   9       26.21       27.09      1.97 o
   7   5   9        3.92        5.14      0.90 o
   8   5   9      162.10      166.43      3.58 o
   9   5   9      148.33      148.33      3.36 o
  -5   6   9      158.35      148.01      4.80 o
  -4   6   9       78.52       75.83      2.94 o
  -3   6   9       49.78       52.13      3.78 o
  -2   6   9        6.56       11.39      1.11 o
  -1   6   9      831.95      903.00     19.63 o
   0   6   9      446.68      483.02      8.35 o
   1   6   9      391.16      371.55     11.50 o
   2   6   9        2.30        0.45      1.44 o
   3   6   9     1647.08     1563.49     34.85 o
   4   6   9        0.25       -0.28      0.43 o
   5   6   9      221.40      211.46      7.41 o
   6   6   9       96.13       90.26      4.16 o
   7   6   9     1253.61     1309.15     42.37 o
   8   6   9       89.29       86.55      4.09 o
   9   6   9        0.54       -0.09      0.76 o
  -4   7   9      120.13      124.42      5.22 o
  -3   7   9       10.95       11.05      1.62 o
  -2   7   9       84.40       73.54      3.48 o
  -1   7   9      288.12      292.18      6.60 o
   0   7   9       21.23       13.47      1.44 o
   1   7   9       46.40       46.60      3.10 o
   2   7   9      693.75      617.73     18.99 o
   3   7   9      168.09      159.10      5.83 o
   4   7   9       13.03       14.22      2.12 o
   5   7   9       31.66       34.12      2.65 o
   6   7   9      461.35      459.46     14.83 o
   7   7   9      155.46      156.31      6.13 o
   8   7   9      443.44      452.35     15.21 o
   9   7   9       46.03       50.92      3.03 o
  -4   8   9        1.16        1.40      1.36 o
  -3   8   9       36.22       39.38      2.44 o
  -2   8   9      643.99      640.20     20.88 o
  -1   8   9      258.38      262.13      6.23 o
   0   8   9        1.31        0.95      1.07 o
   1   8   9        1.44        1.62      1.00 o
   2   8   9      280.21      321.24     11.05 o
   3   8   9        9.49       15.06      1.97 o
   4   8   9        6.35        4.77      1.66 o
   5   8   9      114.85      107.13      4.62 o
   6   8   9       30.35       33.52      2.50 o
   7   8   9      144.03      141.02      5.60 o
   8   8   9       39.38       45.32      3.03 o
   9   8   9      114.80      105.46      4.92 o
  -3   9   9       27.77       26.31      2.11 o
  -2   9   9      277.07      310.04     11.05 o
  -1   9   9      146.22      150.33      5.90 o
   0   9   9      126.35      144.75      3.80 o
   1   9   9       34.84       35.84      1.89 o
   2   9   9       68.01       81.25      3.48 o
   3   9   9       31.13       37.90      2.50 o
   4   9   9        2.33        4.39      1.66 o
   5   9   9      422.22      442.97     14.45 o
   6   9   9      148.56      120.82      5.22 o
   7   9   9      162.83      165.76      6.51 o
   8   9   9        0.18       -0.98      1.51 o
  -1  10   9        0.81        0.68      1.51 o
   0  10   9       38.09       34.94      2.46 o
   1  10   9      219.62      227.06      5.58 o
   2  10   9       96.22      115.62      5.37 o
   3  10   9       28.60       25.65      2.19 o
   4  10   9      138.71      139.66      5.52 o
   5  10   9        7.74        7.34      2.04 o
   6  10   9       31.00       31.40      2.72 o
   7  10   9       26.75       24.13      2.50 o
   0  11   9        3.08       -0.68      1.59 o
   1  11   9      168.03      176.35      4.72 o
   2  11   9        5.39        3.99      1.16 o
   3  11   9       53.98       48.04      2.87 o
   4  11   9      230.96      233.32      8.47 o
   5  11   9        1.87       -0.08      1.51 o
   6  11   9      112.95      124.00      5.45 o
   2  12   9       68.06       60.60      3.25 o
   3  12   9       77.34       77.55      4.46 o
   4  12   9      201.18      191.71      7.49 o
  -3  -8  10       85.58       80.35      4.69 o
  -2  -8  10        5.95        3.49      1.04 o
  -1  -8  10        3.46        2.12      0.93 o
   0  -8  10       66.58       60.75      3.03 o
   1  -8  10       17.42       18.99      1.74 o
  -4  -7  10       17.38       15.43      2.12 o
  -3  -7  10       28.20       25.73      1.60 o
  -2  -7  10       13.61       14.82      1.29 o
  -1  -7  10       63.65       61.38      2.06 o
   0  -7  10       73.02       73.18      3.44 o
   1  -7  10        9.32       11.42      1.51 o
   2  -7  10      180.32      190.35      6.66 o
   3  -7  10        5.07        5.83      1.36 o
  -4  -6  10      257.37      265.17      9.61 o
  -3  -6  10        6.40        8.88      1.25 o
  -2  -6  10       90.48       87.49      2.68 o
  -1  -6  10      230.15      231.79      5.69 o
   0  -6  10       51.03       53.26      1.79 o
   1  -6  10        4.41        4.39      1.29 o
   2  -6  10        2.70        0.76      1.13 o
   3  -6  10        0.40        0.61      1.13 o
   4  -6  10       51.49       60.90      2.95 o
  -5  -5  10        1.47        0.45      2.35 o
  -4  -5  10      121.20      117.34      5.07 o
  -3  -5  10        0.46        0.03      0.61 o
  -2  -5  10      114.02      114.64      3.13 o
  -1  -5  10       15.44       18.62      1.27 o
   0  -5  10       10.68       10.52      1.02 o
   1  -5  10      226.22      229.82      5.27 o
   2  -5  10       38.26       42.44      2.19 o
   3  -5  10        4.98        8.25      1.36 o
   4  -5  10       21.50       23.91      1.82 o
   5  -5  10       17.78       16.95      1.74 o
  -5  -4  10      269.09      266.46     10.06 o
  -4  -4  10       93.98      100.62      4.77 o
  -3  -4  10       24.56       28.30      2.72 o
  -2  -4  10       27.01       25.97      1.70 o
  -1  -4  10      189.86      188.09      4.46 o
   0  -4  10       61.95       59.56      1.86 o
   1  -4  10       55.63       53.84      1.80 o
   2  -4  10      229.98      215.79      4.06 o
   3  -4  10       99.39      101.36      2.99 o
   4  -4  10      347.89      342.15      7.73 o
   5  -4  10       14.40       16.14      1.23 o
   6  -4  10        7.93        4.74      1.13 o
  -6  -3  10        5.15        6.88      2.42 o
  -5  -3  10       20.75       25.72      2.95 o
  -4  -3  10        1.07       -0.98      2.12 o
  -3  -3  10       21.57       22.85      2.72 o
  -2  -3  10       97.36      103.87      2.91 o
  -1  -3  10      106.52      108.91      2.91 o
   0  -3  10       78.98       80.83      3.40 o
   1  -3  10      508.97      506.44     11.07 o
   2  -3  10       46.66       47.59      1.35 o
   3  -3  10      639.13      589.16     12.94 o
   4  -3  10        0.91        0.53      0.81 o
   5  -3  10      128.90      143.08      3.75 o
   6  -3  10      158.89      174.94      4.44 o
   7  -3  10        4.60        4.31      1.44 o
  -6  -2  10      220.08      241.80      9.84 o
  -5  -2  10      183.21      180.82      7.79 o
  -4  -2  10       59.78       55.38      4.31 o
  -3  -2  10       22.17       18.01      3.03 o
  -2  -2  10        0.22       -1.06      1.97 o
  -1  -2  10      561.20      572.24     10.28 o
   0  -2  10        4.43        4.18      0.75 o
   1  -2  10       77.78       71.21      1.78 o
   2  -2  10       99.92       78.90      1.85 o
   3  -2  10      707.38      700.25     14.91 o
   4  -2  10        1.90        0.43      0.79 o
   5  -2  10       18.16       17.45      1.23 o
   6  -2  10      103.61      117.54      3.48 o
   7  -2  10      125.16      124.73      3.63 o
   8  -2  10        2.72        0.30      1.21 o
  -6  -1  10        6.21        5.30      2.57 o
  -5  -1  10       73.01       67.33      4.24 o
  -4  -1  10       26.75       33.44      3.86 o
  -3  -1  10      218.53      220.23      8.78 o
  -2  -1  10        9.23       11.53      1.59 o
  -1  -1  10        5.43        6.48      1.05 o
   0  -1  10      234.36      232.30      4.35 o
   1  -1  10      583.15      546.59     20.44 o
   2  -1  10        8.64       13.48      0.85 o
   3  -1  10        8.51        9.57      0.92 o
   4  -1  10       78.80       91.40      1.94 o
   5  -1  10      349.35      365.79      8.18 o
   6  -1  10       53.34       51.76      1.87 o
   7  -1  10       34.54       28.87      1.98 o
   8  -1  10      124.33      135.80      5.37 o
  -6   0  10      245.99      235.59      9.53 o
  -5   0  10      117.76      120.29      6.36 o
  -4   0  10       14.82       13.54      3.25 o
  -3   0  10      473.22      474.82     17.10 o
  -2   0  10      374.25      384.76      9.56 o
  -1   0  10        7.52        8.22      1.02 o
   0   0  10      325.35      318.27      9.28 o
   1   0  10      470.59      450.18     13.50 o
   2   0  10       35.09       35.78      1.36 o
   3   0  10       58.83       67.80      2.46 o
   4   0  10        2.33        0.90      0.64 o
   5   0  10      393.62      386.09      8.74 o
   6   0  10       86.35       69.33      2.45 o
   7   0  10        5.39        9.33      1.23 o
   8   0  10       96.79      100.29      3.21 o
   9   0  10      272.46      248.83      9.46 o
  -6   1  10       25.55       28.22      3.48 o
  -5   1  10        0.29        0.68      2.50 o
  -4   1  10      280.39      298.54     12.03 o
  -3   1  10       63.53       65.30     12.33 o
  -2   1  10      272.70      276.42      7.03 o
  -1   1  10      848.14      831.04     26.56 o
   0   1  10     1621.49     1535.74     29.25 o
   1   1  10      602.48      582.26     11.89 o
   2   1  10      514.86      472.30     16.15 o
   3   1  10      747.87      724.06     12.95 o
   4   1  10     1244.38     1218.22     23.97 o
   5   1  10      735.98      695.20     12.53 o
   6   1  10       10.47        8.13      1.32 o
   7   1  10       19.98       19.17      1.48 o
   8   1  10      150.31      160.46      9.27 o
   9   1  10      127.73      123.47      5.30 o
  -6   2  10      147.49      143.44      7.19 o
  -5   2  10       54.43       63.55      4.99 o
  -4   2  10      388.17      375.78     14.22 o
  -3   2  10        8.13        9.62      2.91 o
  -2   2  10       15.42       17.62      4.27 o
  -1   2  10      577.51      532.52     14.15 o
   0   2  10      365.29      348.35      8.78 o
   1   2  10       69.46       76.88      1.72 o
   2   2  10       43.75       40.91      1.34 o
   3   2  10      334.94      324.92     12.71 o
   4   2  10       22.98       20.27      1.24 o
   5   2  10       89.04       86.62      2.43 o
   6   2  10      201.23      197.81      4.70 o
   7   2  10        2.79        3.66      0.96 o
   8   2  10       32.99       38.03      1.82 o
   9   2  10        0.05        1.32      1.26 o
  -6   3  10        0.43       -0.08      2.27 o
  -5   3  10       11.25       14.22      3.33 o
  -4   3  10      133.90      128.54      7.34 o
  -3   3  10       13.27       12.08      1.59 o
  -2   3  10       40.43       42.02      1.25 o
  -1   3  10     1266.47     1253.47     29.36 o
   0   3  10        1.36        0.36      2.12 o
   1   3  10        9.59       13.04      1.96 o
   2   3  10      461.58      425.04     12.71 o
   3   3  10     4841.54     4993.68    121.10 o
   4   3  10       39.42       39.07      1.70 o
   5   3  10      251.00      242.34      5.39 o
   6   3  10       38.51       38.92      2.00 o
   7   3  10      777.20      783.65     17.63 o
   8   3  10      165.16      167.53      4.56 o
   9   3  10       24.98       20.95      1.50 o
  -5   4  10       55.52       58.26      4.99 o
  -4   4  10      110.11      120.67      7.04 o
  -3   4  10        1.29        1.52      0.88 o
  -2   4  10        4.22        2.23      1.16 o
  -1   4  10       56.26       51.09      4.96 o
   0   4  10      494.26      460.42     11.54 o
   1   4  10       42.26       36.39      2.65 o
   2   4  10      126.05      140.27      5.45 o
   3   4  10      658.85      674.30     11.51 o
   4   4  10      594.76      581.07      9.94 o
   5   4  10      701.90      705.30     12.57 o
   6   4  10       99.93      105.02      2.46 o
   7   4  10      507.20      520.64     13.51 o
   8   4  10        1.55        1.58      0.96 o
   9   4  10      283.44      272.79      7.03 o
  -5   5  10        0.31        0.76      2.80 o
  -4   5  10        0.02       -0.12      1.40 o
  -3   5  10      168.58      179.68      9.38 o
  -2   5  10      301.95      322.94      9.61 o
  -1   5  10       61.96       50.46      2.99 o
   0   5  10       29.52       28.30      2.72 o
   1   5  10     1686.06     1575.84     49.78 o
   2   5  10       77.16       90.11      2.51 o
   3   5  10        5.85        2.73      0.39 o
   4   5  10      220.39      215.48      3.96 o
   5   5  10     1448.55     1446.39     26.24 o
   6   5  10        1.07        0.81      0.69 o
   7   5  10      307.18      318.04      6.07 o
   8   5  10       12.94       14.28      1.05 o
   9   5  10      166.37      166.59      6.53 o
  -5   6  10      108.95      102.32      7.49 o
  -4   6  10        9.71       11.01      1.55 o
  -3   6  10       48.26       47.88      4.31 o
  -2   6  10        0.56        0.13      0.83 o
  -1   6  10       31.18       33.21      1.97 o
   0   6  10      221.65      191.94      6.36 o
   1   6  10      161.80      168.44      3.88 o
   2   6  10       38.70       32.68      2.35 o
   3   6  10       33.92       26.55      6.58 o
   4   6  10        6.87        6.21      0.70 o
   5   6  10       78.07       75.13      2.31 o
   6   6  10      529.81      517.29     11.43 o
   7   6  10       69.93       69.89      2.56 o
   8   6  10       94.86       93.12      2.40 o
   9   6  10       81.04       82.07      4.25 o
  -4   7  10       68.40       69.00      4.58 o
  -3   7  10      339.51      346.06      9.24 o
  -2   7  10      114.53      129.10      4.28 o
  -1   7  10      128.93      137.70      3.72 o
   0   7  10       81.50       91.65      2.38 o
   1   7  10      367.64      415.28     13.01 o
   2   7  10       48.29       55.83      2.95 o
   3   7  10       17.37       17.85      2.12 o
   4   7  10       50.46       42.44      2.95 o
   5   7  10       77.79       81.78      3.86 o
   6   7  10       61.58       62.49      3.40 o
   7   7  10        4.28        6.28      1.82 o
   8   7  10        6.17        6.05      1.82 o
   9   7  10      223.12      204.78      7.49 o
  -3   8  10       73.58       70.36      5.11 o
  -2   8  10        0.79        0.25      1.68 o
  -1   8  10       58.50       49.96      2.11 o
   0   8  10      137.54      133.63      3.60 o
   1   8  10       15.86       13.62      1.74 o
   2   8  10        7.77       10.29      1.89 o
   3   8  10      948.45      963.33     30.57 o
   4   8  10        9.44       13.85      2.12 o
   5   8  10        0.00        0.45      1.59 o
   6   8  10      101.44      108.57      4.77 o
   7   8  10      309.41      300.66     10.52 o
   8   8  10       63.12       59.54      3.48 o
  -2   9  10       70.99       73.46      3.56 o
  -1   9  10      123.18      127.10      5.30 o
   0   9  10      576.01      625.70     14.22 o
   1   9  10        4.08        2.44      0.80 o
   2   9  10        1.29        0.30      1.29 o
   3   9  10       45.42       40.02      2.65 o
   4   9  10       46.24       49.71      2.95 o
   5   9  10       59.13       63.93      3.48 o
   6   9  10       55.08       57.80      3.40 o
   7   9  10       72.71       70.74      3.71 o
   8   9  10        0.51       -0.53      1.59 o
  -1  10  10       21.89       14.53      2.12 o
   0  10  10       30.81       28.14      2.50 o
   1  10  10        3.56        3.34      1.28 o
   2  10  10      443.07      453.18     14.90 o
   3  10  10      429.39      407.26     13.54 o
   4  10  10       11.16       10.89      1.89 o
   5  10  10      158.48      159.33      6.20 o
   6  10  10      106.65      114.85      5.14 o
   7  10  10      312.29      289.91     10.67 o
   1  11  10        4.80        1.89      1.18 o
   2  11  10        5.92        4.09      1.51 o
   3  11  10       66.68       50.77      3.03 o
   4  11  10       25.09       29.13      2.42 o
   5  11  10      199.04      180.44      7.11 o
   3  12  10        0.05        1.06      1.36 o
   4  12  10       41.96       32.61      2.65 o
  -3  -7  11      143.52      125.79      3.77 o
  -2  -7  11        7.59        5.03      1.10 o
  -1  -7  11       24.88       24.96      1.36 o
   0  -7  11      224.46      218.95      7.64 o
   1  -7  11       21.03       18.99      1.82 o
   2  -7  11       42.14       37.90      2.27 o
  -4  -6  11       23.74       19.75      2.42 o
  -3  -6  11       39.99       36.38      1.96 o
  -2  -6  11      190.68      184.59      6.01 o
  -1  -6  11       20.22       18.31      1.85 o
   0  -6  11       92.29       95.48      2.67 o
   1  -6  11       79.76       84.66      3.40 o
   2  -6  11      233.03      260.33      9.15 o
   3  -6  11        9.98       12.71      1.59 o
   4  -6  11        0.33        0.30      1.13 o
  -4  -5  11       13.10       10.82      2.19 o
  -3  -5  11        9.49        5.22      1.82 o
  -2  -5  11       14.19       14.52      1.24 o
  -1  -5  11       71.30       80.31      2.38 o
   0  -5  11      261.87      263.72      6.02 o
   1  -5  11        7.59        9.36      0.83 o
   2  -5  11       93.71      101.83      3.78 o
   3  -5  11        0.01       -0.68      1.44 o
   4  -5  11      152.92      154.57      5.60 o
   5  -5  11      115.06      119.08      4.69 o
  -5  -4  11        0.15        2.35      1.97 o
  -4  -4  11        7.97        9.46      2.42 o
  -3  -4  11      132.33      133.91      5.83 o
  -2  -4  11      468.03      492.49     11.25 o
  -1  -4  11       85.65       87.92      2.68 o
   0  -4  11       39.98       44.01      1.65 o
   1  -4  11       32.08       40.80      1.77 o
   2  -4  11      246.27      250.67      5.83 o
   3  -4  11        0.25        0.17      0.76 o
   4  -4  11      162.70      171.63      9.68 o
   5  -4  11      216.65      223.88      6.20 o
   6  -4  11       88.02       86.17      5.07 o
  -5  -3  11       44.19       45.85      3.56 o
  -4  -3  11       61.57       70.51      4.16 o
  -3  -3  11      236.49      244.97      9.46 o
  -2  -3  11       48.35       50.34      1.93 o
  -1  -3  11      235.18      232.65      5.48 o
   0  -3  11      627.35      624.74     11.31 o
   1  -3  11      106.04      111.20      4.67 o
   2  -3  11       53.88       50.58      1.39 o
   3  -3  11      163.49      170.92      4.31 o
   4  -3  11       69.24       61.86      2.69 o
   5  -3  11       85.87       95.27      2.94 o
   6  -3  11       26.02       26.64      1.49 o
   7  -3  11      159.51      151.61      6.43 o
  -5  -2  11       78.58       80.04      4.92 o
  -4  -2  11      796.40      788.03     27.08 o
  -3  -2  11      663.92      680.53     23.23 o
  -2  -2  11       25.73       23.23      2.95 o
  -1  -2  11      321.73      316.41      6.43 o
   0  -2  11      569.11      579.92     15.44 o
   1  -2  11       60.60       60.73      2.81 o
   2  -2  11       30.03       35.26      1.68 o
   3  -2  11      143.78      142.25      2.85 o
   4  -2  11      144.79      145.50      3.74 o
   5  -2  11       10.77        8.91      3.25 o
   6  -2  11        1.32        0.44      0.85 o
   7  -2  11       71.32       71.27      2.86 o
  -5  -1  11       29.59       30.79      3.48 o
  -4  -1  11       70.64       72.25      4.54 o
  -3  -1  11       31.05       37.00      3.71 o
  -2  -1  11      748.71      758.95     29.66 o
  -1  -1  11      360.77      362.46      6.76 o
   0  -1  11      260.58      265.80      5.04 o
   1  -1  11      330.60      335.37      6.26 o
   2  -1  11      730.26      701.18     12.50 o
   3  -1  11      458.98      427.27      7.69 o
   4  -1  11      182.72      151.31      5.18 o
   5  -1  11       14.30       13.66      1.11 o
   6  -1  11       15.11       11.70      1.16 o
   7  -1  11        2.12        2.88      0.96 o
   8  -1  11       10.17       12.41      1.66 o
  -5   0  11      321.62      348.93     13.32 o
  -4   0  11        0.88        0.45      2.27 o
  -3   0  11      356.61      372.98     14.00 o
  -2   0  11     1212.96     1189.58     56.74 o
  -1   0  11     1119.18     1133.38     26.16 o
   0   0  11      164.75      163.44      3.90 o
   1   0  11      315.81      303.87      5.73 o
   2   0  11      523.71      527.33     21.17 o
   3   0  11      517.43      478.29      8.63 o
   4   0  11       11.54       13.17      0.90 o
   5   0  11      137.95      142.45      3.63 o
   6   0  11       15.78       19.60      1.93 o
   7   0  11      145.08      145.46      3.86 o
   8   0  11        7.48        4.97      1.45 o
  -5   1  11       17.86       23.30      3.56 o
  -4   1  11       61.05       61.43      4.69 o
  -3   1  11        0.48        1.17      1.32 o
  -2   1  11      706.61      687.01     16.19 o
  -1   1  11        9.59       11.96      2.19 o
   0   1  11      226.75      216.34      6.03 o
   1   1  11      354.61      347.95     10.32 o
   2   1  11     1736.45     1617.11     52.30 o
   3   1  11       93.00       92.47      2.24 o
   4   1  11       62.17       57.34      1.74 o
   5   1  11       98.97       87.26      2.08 o
   6   1  11      110.07      109.19      3.00 o
   7   1  11        1.95        1.06      0.88 o
   8   1  11        2.35        0.63      0.97 o
  -5   2  11       18.02       19.07      3.40 o
  -4   2  11        2.11        2.42      2.95 o
  -3   2  11      690.27      662.74     15.51 o
  -2   2  11       22.45       24.64      1.85 o
  -1   2  11       34.47       38.12      3.59 o
   0   2  11        1.72        1.65      1.56 o
   1   2  11     1904.09     1866.16     43.71 o
   2   2  11      119.06      116.51      4.05 o
   3   2  11      108.35      107.28      2.48 o
   4   2  11      723.65      710.39     12.86 o
   5   2  11      157.36      147.84      4.23 o
   6   2  11      520.94      495.91     11.04 o
   7   2  11        0.86        0.19      1.10 o
   8   2  11      144.90      136.36      3.82 o
   9   2  11       12.16       14.02      1.44 o
  -5   3  11       18.23       24.82      3.86 o
  -4   3  11       60.66       64.84      5.30 o
  -3   3  11      196.42      206.74      5.56 o
  -2   3  11        4.50        2.88      1.34 o
  -1   3  11        0.15        2.15      1.84 o
   0   3  11      196.60      177.94      5.65 o
   1   3  11       12.23        8.64      1.81 o
   2   3  11      184.86      177.44      5.27 o
   3   3  11      522.23      474.77      9.96 o
   4   3  11      222.95      219.57      4.96 o
   5   3  11      109.64       94.97      2.55 o
   6   3  11        2.31        1.92      0.81 o
   7   3  11      105.70       96.33      4.80 o
   8   3  11      168.47      169.25      8.55 o
   9   3  11       18.29       16.29      1.36 o
  -5   4  11       12.47       10.44      3.71 o
  -4   4  11        2.08        1.36      3.10 o
  -3   4  11        0.80        3.86      3.40 o
  -2   4  11       18.06       17.87      1.63 o
  -1   4  11       32.12       24.52      1.95 o
   0   4  11      358.97      353.40      9.08 o
   1   4  11       41.71       34.65      2.72 o
   2   4  11        9.93        9.23      2.12 o
   3   4  11       38.62       33.67      6.47 o
   4   4  11      144.15      135.88      3.20 o
   5   4  11      885.81      877.19     19.27 o
   6   4  11        2.23        1.97      0.96 o
   7   4  11       52.25       54.82      1.97 o
   8   4  11        1.12        0.95      1.12 o
   9   4  11       20.48       15.55      2.19 o
  -4   5  11      307.87      299.52     13.01 o
  -3   5  11       65.49       68.77      5.90 o
  -2   5  11      116.19      109.69      5.71 o
  -1   5  11      406.89      413.69     10.64 o
   0   5  11      117.47      138.75      5.22 o
   1   5  11        2.55        3.40      1.59 o
   2   5  11        0.02        0.00      1.29 o
   3   5  11       91.37       94.44      4.62 o
   4   5  11      105.04       96.15      2.55 o
   5   5  11        0.50        0.62      0.78 o
   6   5  11        6.25        4.86      0.84 o
   7   5  11      344.42      350.45      6.63 o
   8   5  11       38.16       41.78      1.69 o
   9   5  11       55.17       46.33      2.01 o
  -4   6  11      110.90      118.63      7.41 o
  -3   6  11      137.29      149.57      8.62 o
  -2   6  11      220.81      215.92     10.82 o
  -1   6  11       47.07       42.21      2.80 o
   0   6  11        1.14        2.04      1.44 o
   1   6  11       34.56       33.97      2.42 o
   2   6  11      916.70      916.08     19.92 o
   3   6  11        6.95       14.68      4.09 o
   4   6  11        1.10       -0.46      0.96 o
   5   6  11       33.85       40.38      1.89 o
   6   6  11       31.29       30.24      1.26 o
   7   6  11       30.90       28.37      1.28 o
   8   6  11       18.64       16.03      1.17 o
   9   6  11       11.72       13.11      4.46 o
  -3   7  11        1.93        0.67      1.59 o
  -2   7  11      250.94      255.72     12.71 o
  -1   7  11      317.08      311.17     10.59 o
   0   7  11        0.28        3.40      1.89 o
   1   7  11       74.06       72.52      2.16 o
   2   7  11        0.14        0.94      0.77 o
   3   7  11      171.80      160.32      6.05 o
   4   7  11       18.93       19.22      2.35 o
   5   7  11        8.84        5.22      1.89 o
   6   7  11        0.19       -1.66      1.66 o
   7   7  11      114.40      118.63      4.92 o
   8   7  11        1.14       -0.61      1.07 o
  -3   8  11       22.90       21.55      1.94 o
  -2   8  11        9.38        6.78      1.85 o
  -1   8  11        2.75        0.45      0.83 o
   0   8  11       10.06       10.67      2.12 o
   1   8  11      500.67      477.41     32.12 o
   2   8  11      134.07      135.58      5.22 o
   3   8  11       25.36       25.42      2.35 o
   4   8  11       17.54       17.40      2.27 o
   5   8  11      254.33      259.58      9.08 o
   6   8  11      131.16      131.64      5.45 o
   7   8  11        8.00        9.23      2.04 o
   8   8  11        3.55        3.48      1.82 o
  -2   9  11      180.70      157.82      5.37 o
  -1   9  11       22.29       23.60      2.42 o
   0   9  11        3.32        2.72      1.21 o
   1   9  11      212.51      194.21      6.81 o
   2   9  11      267.20      256.85      8.85 o
   3   9  11        0.04        0.45      1.44 o
   4   9  11       37.46       38.96      2.87 o
   5   9  11      309.75      303.99     10.52 o
   6   9  11       91.37      101.08      4.69 o
   7   9  11        0.04        0.83      1.66 o
   0  10  11      180.41      193.23      6.51 o
   1  10  11        0.20        0.23      1.13 o
   2  10  11       15.50       17.85      1.89 o
   3  10  11       81.95       78.83      3.93 o
   4  10  11      158.09      165.61      6.51 o
   5  10  11       23.97       17.10      2.35 o
   6  10  11        1.41        1.06      1.74 o
   2  11  11        0.33       -0.15      1.29 o
   3  11  11        3.61        4.01      1.66 o
   4  11  11       64.43       61.05      3.48 o
   5  11  11       64.14       58.03      3.56 o
   0  -7  12       16.04       15.06      1.74 o
  -3  -6  12        1.87        0.38      1.36 o
  -2  -6  12       20.63       18.64      1.41 o
  -1  -6  12       62.13       63.92      2.31 o
   0  -6  12       21.46       19.59      1.74 o
   1  -6  12       43.34       46.91      2.50 o
   2  -6  12        0.15       -0.15      1.44 o
   3  -6  12      298.24      281.52      9.91 o
  -3  -5  12       15.18       13.54      2.12 o
  -2  -5  12        2.44        4.56      1.78 o
  -1  -5  12        1.35        0.51      0.82 o
   0  -5  12      104.42      101.23      2.78 o
   1  -5  12        2.93        1.66      1.06 o
   2  -5  12       47.02       48.04      2.35 o
   3  -5  12      213.67      233.63      7.94 o
   4  -5  12      240.11      246.11      8.40 o
  -4  -4  12      212.07      202.00      8.25 o
  -3  -4  12       24.82       25.50      2.57 o
  -2  -4  12      436.87      439.11     10.31 o
  -1  -4  12      132.59      138.30      3.59 o
   0  -4  12       20.53       20.86      1.32 o
   1  -4  12        4.60        4.01      0.85 o
   2  -4  12      107.64       85.01     11.35 o
   3  -4  12       62.92       60.00      2.25 o
   4  -4  12       17.62       19.21      1.25 o
   5  -4  12       10.06        6.39      2.12 o
  -4  -3  12        0.72        1.89      2.04 o
  -3  -3  12        0.84        1.36      2.04 o
  -2  -3  12       35.18       32.08      3.03 o
  -1  -3  12       55.63       60.29      2.27 o
   0  -3  12      166.87      161.18      5.03 o
   1  -3  12       24.65       27.07      1.46 o
   2  -3  12        6.35        8.68      0.84 o
   3  -3  12       74.64       89.35      2.65 o
   4  -3  12        1.52        3.14      0.86 o
   5  -3  12       20.91       17.23      1.38 o
   6  -3  12      164.81      175.75      5.56 o
  -4  -2  12       64.89       60.68      4.31 o
  -3  -2  12      447.47      475.88     17.02 o
  -2  -2  12      583.49      605.78     20.65 o
  -1  -2  12      463.25      485.92     10.94 o
   0  -2  12      271.58      262.12      5.06 o
   1  -2  12      601.38      595.83     10.90 o
   2  -2  12      520.33      503.28      9.27 o
   3  -2  12        0.01        0.17      0.68 o
   4  -2  12        2.44        1.93      0.85 o
   5  -2  12       79.85       83.74      2.54 o
   6  -2  12       14.24        8.22      1.09 o
   7  -2  12        7.60        5.46      1.21 o
  -4  -1  12       75.48       74.07      4.69 o
  -3  -1  12       73.93       78.61      4.84 o
  -2  -1  12       21.64       11.81     11.58 o
  -1  -1  12      495.54      517.64     12.31 o
   0  -1  12       36.96       37.82      1.45 o
   1  -1  12       17.15       16.43      1.11 o
   2  -1  12      166.63      149.98      3.17 o
   3  -1  12       46.34       50.55      1.45 o
   4  -1  12      202.65      178.94      4.36 o
   5  -1  12        2.37        3.34      1.11 o
   6  -1  12        2.94        4.22      0.96 o
   7  -1  12       52.49       52.73      2.42 o
  -5   0  12       12.08        9.08      2.95 o
  -4   0  12      409.97      423.60     15.66 o
  -3   0  12       22.86       20.73      3.56 o
  -2   0  12      256.37      241.37      6.59 o
  -1   0  12      142.01      142.92      4.49 o
   0   0  12     1510.90     1501.77     51.37 o
   1   0  12       55.45       57.11      1.68 o
   2   0  12       72.25       74.14      2.32 o
   3   0  12        0.34       -0.60      0.78 o
   4   0  12      436.97      433.93     10.87 o
   5   0  12      378.23      380.09      8.57 o
   6   0  12        0.01       -0.30      0.74 o
   7   0  12        0.26       -0.19      0.96 o
   8   0  12        1.38        0.74      1.20 o
  -5   1  12       47.98       43.65      4.09 o
  -4   1  12       73.07       70.74      5.07 o
  -3   1  12        3.22        2.38      4.24 o
  -2   1  12       19.39       21.65      2.16 o
  -1   1  12      135.09      121.19      4.05 o
   0   1  12        9.67       12.06      2.72 o
   1   1  12      227.44      224.27      4.39 o
   2   1  12      672.96      674.15     18.43 o
   3   1  12       66.98       72.52      1.95 o
   4   1  12       34.74       26.50      2.61 o
   5   1  12        0.01        1.25      1.21 o
   6   1  12      261.10      260.86      6.17 o
   7   1  12      437.48      449.45     11.05 o
   8   1  12       13.93       12.03      4.27 o
  -4   2  12       25.43       32.38      4.01 o
  -3   2  12        6.02        5.85      2.08 o
  -2   2  12        0.14        0.05      1.16 o
  -1   2  12        0.12        0.78      1.47 o
   0   2  12      139.17      126.76      4.53 o
   1   2  12      146.48      135.92      4.36 o
   2   2  12        4.82        4.26      0.48 o
   3   2  12       77.95       89.04      2.24 o
   4   2  12      400.20      372.87      7.04 o
   5   2  12       12.51       10.09      0.81 o
   6   2  12        1.11        1.41      0.74 o
   7   2  12       97.93       90.39      6.70 o
   8   2  12        2.78        2.60      0.98 o
  -4   3  12        0.31        0.98      2.95 o
  -3   3  12        8.37        6.11      1.62 o
  -2   3  12      530.29      542.37     13.08 o
  -1   3  12        0.82        2.44      1.51 o
   0   3  12        3.24        0.86      1.49 o
   1   3  12      207.92      194.21      6.10 o
   2   3  12      493.83      457.22     11.57 o
   3   3  12       65.34       48.62      2.67 o
   4   3  12       22.19       25.59      1.05 o
   5   3  12      318.98      293.34      6.51 o
   6   3  12      451.78      461.65     10.49 o
   7   3  12       57.31       66.49      2.23 o
   8   3  12       22.31       20.44      1.36 o
  -4   4  12       57.23       55.08      4.84 o
  -3   4  12        0.30        1.59      3.40 o
  -2   4  12       70.75       80.29      3.38 o
  -1   4  12      204.60      194.33      9.42 o
   0   4  12        0.40       -1.03      1.51 o
   1   4  12       32.15       33.70      2.46 o
   2   4  12        0.07       -0.08      1.51 o
   3   4  12       44.92       43.58      3.18 o
   4   4  12        0.01        0.68      1.74 o
   5   4  12       29.13       28.92      1.31 o
   6   4  12        0.06        0.58      0.69 o
   7   4  12       15.64       13.42      2.35 o
   8   4  12        9.36        9.14      1.09 o
   9   4  12        3.16        0.83      1.27 o
  -4   5  12       28.40       30.57      4.62 o
  -3   5  12      187.75      197.16      9.76 o
  -2   5  12      152.68      146.08      5.26 o
  -1   5  12       52.97       47.44      4.12 o
   0   5  12      357.24      364.34      9.38 o
   1   5  12      306.60      325.77     11.58 o
   2   5  12      508.25      502.28     16.19 o
   3   5  12       32.13       40.40      2.95 o
   4   5  12      115.34      114.62      4.99 o
   5   5  12      439.97      474.14     15.51 o
   6   5  12      172.68      165.99      6.43 o
   7   5  12        0.82        0.68      1.66 o
   8   5  12        0.17       -0.38      1.59 o
  -3   6  12       82.98       81.63      6.28 o
  -2   6  12      244.62      223.41     11.58 o
  -1   6  12        1.96        2.24      1.35 o
   0   6  12      213.98      206.03      6.35 o
   1   6  12       79.08       80.04      3.71 o
   2   6  12      150.47      180.59      6.66 o
   3   6  12       18.74       25.32      2.42 o
   4   6  12      269.75      280.58      8.66 o
   5   6  12        0.02        0.24      0.89 o
   6   6  12       10.70       15.04      1.42 o
   7   6  12      123.10      124.47      3.66 o
   8   6  12       60.11       61.27      2.91 o
  -2   7  12        0.73        0.23      3.56 o
  -1   7  12      166.73      160.87     12.79 o
   0   7  12      735.68      752.70     24.06 o
   1   7  12      191.18      189.22      6.73 o
   2   7  12        0.14        0.66      1.10 o
   3   7  12      218.41      225.06      5.44 o
   4   7  12      691.08      675.49     15.19 o
   5   7  12       26.53       24.82      1.62 o
   6   7  12        0.33       -0.12      0.98 o
   7   7  12       49.74       50.59      2.24 o
   8   7  12       53.08       54.53      2.42 o
  -2   8  12       28.34       20.05      5.22 o
  -1   8  12       16.63       19.90      5.52 o
   0   8  12      100.43      103.27      4.92 o
   1   8  12        0.32       -0.76      1.89 o
   2   8  12      133.14      138.76      9.04 o
   3   8  12       62.61       69.45      3.56 o
   4   8  12       12.95       12.48      2.04 o
   5   8  12        6.65        7.49      2.04 o
   6   8  12      162.72      135.73      5.60 o
   7   8  12       70.58       69.75      3.78 o
   1   9  12        0.64        1.29      1.36 o
   2   9  12       24.64       27.39      2.27 o
   3   9  12      288.34      270.55      9.53 o
   4   9  12      114.28      129.37      5.37 o
   5   9  12       23.28       25.04      2.65 o
   6   9  12       20.13       24.82      2.57 o
   1  10  12      208.05      198.90      8.17 o
   2  10  12      257.68      255.94      9.15 o
   3  10  12       14.39       18.99      2.27 o
   4  10  12        0.83       -0.30      1.51 o
   5  10  12      313.61      305.57     11.05 o
   2  11  12      414.18      443.42     15.89 o
   3  11  12       15.07        9.53      2.72 o
   4  11  12       48.64       49.40      3.18 o
   0  -6  13       14.65       13.69      1.51 o
   1  -6  13       23.41       18.99      1.74 o
  -2  -5  13       70.22       65.80      4.12 o
  -1  -5  13       14.56       15.82      2.69 o
   0  -5  13        0.20        3.10      1.13 o
   1  -5  13       87.08       87.61      3.56 o
   2  -5  13        6.24        2.87      1.21 o
   3  -5  13      104.62       94.42      3.93 o
  -3  -4  13      101.52       90.86      4.62 o
  -2  -4  13       80.45       74.67      3.86 o
  -1  -4  13      123.26      128.01      3.51 o
   0  -4  13      250.89      242.54      5.84 o
   1  -4  13       63.55       55.76      2.50 o
   2  -4  13       26.32       31.25      2.27 o
   3  -4  13       24.58       24.42      1.58 o
   4  -4  13        1.65        2.20      1.12 o
  -3  -3  13       39.56       38.74      3.18 o
  -2  -3  13       57.49       67.64      4.92 o
  -1  -3  13        1.78        1.33      1.14 o
   0  -3  13      147.31      140.13      3.53 o
   1  -3  13       36.78       36.08      1.64 o
   2  -3  13      147.66      154.98      5.41 o
   3  -3  13      128.97      129.57      3.51 o
   4  -3  13        7.04       10.98      1.17 o
   5  -3  13       88.82       90.60      3.71 o
  -3  -2  13       92.88       96.76      5.14 o
  -2  -2  13      230.95      221.67      9.84 o
  -1  -2  13      199.54      201.12      4.94 o
   0  -2  13       11.63       16.19      1.10 o
   1  -2  13       16.69       17.88      1.10 o
   2  -2  13      126.40      120.03      2.68 o
   3  -2  13      191.54      191.75      4.96 o
   4  -2  13        8.31        8.78      1.06 o
   5  -2  13        1.74        1.45      0.85 o
   6  -2  13       42.13       36.15      1.92 o
  -4  -1  13       17.01       12.18      2.87 o
  -3  -1  13        2.16        2.57      2.50 o
  -2  -1  13       17.04       16.72      2.87 o
  -1  -1  13        4.66        5.09      1.44 o
   0  -1  13       30.23       29.74      1.53 o
   1  -1  13      313.21      323.73      6.72 o
   2  -1  13       44.70       45.99      1.76 o
   3  -1  13      129.83      129.38      3.40 o
   4  -1  13        1.29        0.21      0.86 o
   5  -1  13       22.10       27.17      1.73 o
   6  -1  13      109.66      106.43      5.79 o
   7  -1  13       45.03       41.72      1.87 o
  -4   0  13        8.85        6.13      3.10 o
  -3   0  13        0.12       -0.08      2.35 o
  -2   0  13       69.67       69.59      4.92 o
  -1   0  13        4.64        5.12      1.56 o
   0   0  13      115.33      117.21      3.91 o
   1   0  13        9.73       11.75      2.35 o
   2   0  13       87.95       95.57      2.27 o
   3   0  13        8.04        8.77      0.72 o
   4   0  13        0.14        2.07      2.50 o
   5   0  13      202.11      206.84      5.07 o
   6   0  13      112.08      109.04      3.56 o
   7   0  13       25.35       34.01      2.91 o
  -4   1  13       97.40       96.23      6.20 o
  -3   1  13      296.03      289.99     11.88 o
  -2   1  13        0.23        0.39      1.19 o
  -1   1  13        5.76        7.10      2.16 o
   0   1  13      255.95      250.92      6.88 o
   1   1  13      107.57      103.93      3.72 o
   2   1  13       11.64        8.04      1.97 o
   3   1  13       19.27       22.24      1.05 o
   4   1  13       58.07       52.24      1.57 o
   5   1  13       17.06       16.98      1.36 o
   6   1  13        8.83       12.95      1.08 o
   7   1  13       45.15       43.89      2.03 o
   8   1  13        6.51        2.44      1.21 o
  -4   2  13       95.44      101.76      6.51 o
  -3   2  13       69.23       72.25      3.37 o
  -2   2  13      176.08      159.35      4.83 o
  -1   2  13        0.88        1.94      1.53 o
   0   2  13       15.71       16.38      3.40 o
   1   2  13       16.68       29.85      3.82 o
   2   2  13       11.01        8.61      1.82 o
   3   2  13        0.33       -0.39      1.46 o
   4   2  13       69.42       76.01      3.20 o
   5   2  13      195.54      214.16      5.14 o
   6   2  13       21.39       20.85      1.20 o
   7   2  13        0.67        0.34      0.74 o
   8   2  13        7.56        4.39      1.01 o
  -3   3  13       10.92       11.27      3.71 o
  -2   3  13       14.91       16.99      1.65 o
  -1   3  13      173.75      169.26      6.66 o
   0   3  13      358.76      341.69      8.78 o
   1   3  13       31.10       34.67      2.95 o
   2   3  13       39.15       34.39      3.67 o
   3   3  13       35.83       36.54      4.92 o
   4   3  13      300.95      297.48      7.79 o
   5   3  13        0.49        0.71      1.36 o
   6   3  13       13.64       18.84      2.42 o
   7   3  13       13.47       10.21      2.19 o
   8   3  13      101.67      113.71      5.14 o
  -3   4  13      173.41      172.80      9.00 o
  -2   4  13       31.82       32.46      3.78 o
  -1   4  13       10.67       15.64      1.97 o
   0   4  13      347.13      338.13      8.98 o
   1   4  13       24.53       34.51      5.75 o
   2   4  13       45.06       55.64      3.82 o
   3   4  13        9.79       10.05      2.03 o
   4   4  13      155.98      164.70      6.58 o
   5   4  13       30.35       29.28      2.87 o
   6   4  13      122.13      119.08      5.22 o
   7   4  13       55.75       62.42      3.71 o
   8   4  13        6.76        2.35      1.82 o
  -3   5  13       17.66       15.74      4.16 o
  -2   5  13      278.46      265.02     12.41 o
  -1   5  13      138.62      134.68      4.48 o
   0   5  13        8.94       14.78      1.89 o
   1   5  13        1.64       -2.08      2.08 o
   2   5  13      341.10      350.74     11.80 o
   3   5  13      131.25      126.19      5.45 o
   4   5  13       19.04       21.18      2.72 o
   5   5  13       15.41       15.66      2.42 o
   6   5  13      146.84      153.73      6.20 o
   7   5  13      145.78      168.03      6.66 o
   8   5  13        3.93        5.67      1.97 o
  -2   6  13        0.01        2.04      3.93 o
  -1   6  13       79.71       76.74      3.16 o
   0   6  13        0.27        2.05      1.88 o
   1   6  13       33.39       40.02      2.80 o
   2   6  13        5.98       12.86      2.87 o
   3   6  13       42.08       42.44      3.10 o
   4   6  13        7.56       14.15      2.27 o
   5   6  13       67.57       67.64      3.93 o
   6   6  13        0.11       -0.69      0.69 o
   7   6  13      112.39      107.96      4.99 o
   8   6  13        3.52        3.40      1.82 o
  -1   7  13       53.86       69.38      6.58 o
   0   7  13       25.67       27.49      2.56 o
   1   7  13      159.40      173.78      6.58 o
   2   7  13      380.41      377.60     12.71 o
   3   7  13       23.62       25.06      1.63 o
   4   7  13        5.42        7.15      1.22 o
   5   7  13       71.64       69.87      2.45 o
   6   7  13      243.84      254.44      6.35 o
   7   7  13       26.76       27.94      1.72 o
  -1   8  13       29.75       23.83      6.13 o
   0   8  13      163.12      160.69      6.28 o
   1   8  13        1.21        2.50      1.59 o
   2   8  13      130.65      138.53      3.76 o
   3   8  13       59.82       62.79      2.16 o
   4   8  13      325.74      338.68      8.07 o
   5   8  13       10.93       12.22      1.33 o
   6   8  13       16.33       14.68      1.89 o
   7   8  13      108.36      108.04      4.84 o
   1   9  13      371.19      398.18     13.92 o
   2   9  13        0.26       -0.68      1.44 o
   3   9  13        8.69        6.40      1.02 o
   4   9  13      236.45      230.04      5.93 o
   5   9  13      452.60      498.19     17.02 o
   2  10  13        6.23        4.69      1.82 o
   3  10  13       72.86       70.36      3.78 o
   4  10  13        0.07        1.66      1.74 o
  -2  -4  14        0.78       -0.08      1.44 o
  -1  -4  14       16.30       11.88      2.04 o
   0  -4  14       34.36       30.87      2.42 o
   1  -4  14      151.05      133.08      4.92 o
   2  -4  14      145.02      136.79      5.07 o
   3  -4  14       45.29       44.49      2.35 o
  -2  -3  14      161.89      160.69      7.64 o
  -1  -3  14       44.26       39.04      3.63 o
   0  -3  14        0.21        0.15      1.21 o
   1  -3  14       67.44       69.63      4.24 o
   2  -3  14      186.81      178.86      4.62 o
   3  -3  14       11.69       13.07      1.32 o
   4  -3  14        8.66        7.07      2.19 o
  -3  -2  14        1.74        2.95      2.35 o
  -2  -2  14        0.52        1.29      2.04 o
  -1  -2  14       76.12       81.33      4.39 o
   0  -2  14      121.58      122.64      3.77 o
   1  -2  14       24.45       25.57      2.31 o
   2  -2  14       33.49       41.57      2.08 o
   3  -2  14        0.02        0.32      0.86 o
   4  -2  14      329.48      307.05      7.47 o
   5  -2  14       85.14       76.06      3.97 o
  -3  -1  14       55.80       57.12      4.09 o
  -2  -1  14       89.27       94.72      5.14 o
  -1  -1  14        3.93        5.24      1.47 o
   0  -1  14        4.02        3.03      1.44 o
   1  -1  14       59.42       61.40      2.59 o
   2  -1  14       30.33       29.68      2.17 o
   3  -1  14        4.29        1.44      2.12 o
   4  -1  14        0.28        0.55      0.93 o
   5  -1  14        2.80        2.39      1.10 o
   6  -1  14       30.90       31.64      2.46 o
  -3   0  14       38.90       38.89      3.93 o
  -2   0  14       19.15       24.11      2.23 o
  -1   0  14      185.08      195.25      5.61 o
   0   0  14      280.62      294.75      9.91 o
   1   0  14        0.79        3.62      1.52 o
   2   0  14       22.57       22.09      2.21 o
   3   0  14      253.47      259.48      6.60 o
   4   0  14      562.43      613.34     20.73 o
   5   0  14       62.95       71.65      4.24 o
   6   0  14        0.78        2.27      1.97 o
   7   0  14       45.67       47.81      3.40 o
  -3   1  14       26.01       22.85      3.63 o
  -2   1  14       11.70       11.59      1.61 o
  -1   1  14       22.98       20.83      2.91 o
   0   1  14       22.77       25.01      2.14 o
   1   1  14       20.63       15.42      2.07 o
   2   1  14       84.56       80.51      3.53 o
   3   1  14        8.05        8.63      1.84 o
   4   1  14       49.08       69.83      4.16 o
   5   1  14        5.83        6.36      2.27 o
   6   1  14      165.07      166.59      6.96 o
   7   1  14       42.64       58.26      4.46 o
  -3   2  14        0.18       -0.69      2.35 o
  -2   2  14      226.62      227.61      7.68 o
  -1   2  14      326.09      318.77      8.79 o
   0   2  14        6.48       10.80      3.86 o
   1   2  14       12.25        8.68      1.85 o
   2   2  14      390.56      394.49     10.29 o
   3   2  14      329.55      340.19      8.72 o
   4   2  14        6.49        4.74      1.60 o
   5   2  14       27.35       28.45      3.10 o
   6   2  14      194.80      216.38      8.32 o
   7   2  14       27.93       29.28      2.87 o
  -2   3  14        0.04       -1.39      1.67 o
  -1   3  14       21.50       28.85      2.12 o
   0   3  14       43.24       52.98      4.09 o
   1   3  14      328.63      347.61      8.93 o
   2   3  14       29.53       27.97      2.39 o
   3   3  14       10.60       11.80      2.00 o
   4   3  14      331.21      336.24      9.02 o
   5   3  14      258.76      277.51     10.06 o
   6   3  14      207.13      220.92      8.55 o
   7   3  14       73.09       81.33      4.46 o
  -2   4  14      208.64      196.52     17.44 o
  -1   4  14       78.92       92.60      3.63 o
   0   4  14        4.64        4.12      1.78 o
   1   4  14       34.26       29.53      2.38 o
   2   4  14      239.99      253.18      7.38 o
   3   4  14       15.48       17.41      2.35 o
   4   4  14       19.09       16.76      1.50 o
   5   4  14      178.51      183.08      5.73 o
   6   4  14       51.76       51.67      3.56 o
   7   4  14        1.34        0.68      1.74 o
  -2   5  14        4.31        9.00      4.24 o
  -1   5  14       73.86       77.78      3.56 o
   0   5  14      719.76      761.24     19.40 o
   1   5  14      172.94      178.78      5.58 o
   2   5  14       20.16       24.26      3.37 o
   3   5  14      241.89      247.02      9.08 o
   4   5  14      314.10      308.45     10.82 o
   5   5  14       63.25       70.66      4.16 o
   6   5  14       10.25        8.17      2.27 o
   7   5  14       64.93       68.70      3.93 o
  -1   6  14        6.89        6.33      2.08 o
   0   6  14      227.33      233.51      7.23 o
   1   6  14      228.40      242.58     10.25 o
   2   6  14       61.50       67.03      3.78 o
   3   6  14       78.11       82.24      4.16 o
   4   6  14      184.72      205.63      7.87 o
   5   6  14        7.82        4.54      2.04 o
   6   6  14       97.78      100.62      4.84 o
   7   6  14       16.33       18.31      2.57 o
   0   7  14      223.12      232.82     10.25 o
   1   7  14       91.15       91.95      3.73 o
   2   7  14      147.32      139.51      6.73 o
   3   7  14      317.21      354.68     12.48 o
   4   7  14      548.78      627.79     20.96 o
   5   7  14       67.98       75.58      4.09 o
   6   7  14        0.30       -0.30      1.74 o
   1   8  14       46.27       47.66      3.78 o
   2   8  14        2.62       -0.53      1.59 o
   3   8  14      255.74      286.06     10.29 o
   4   8  14       33.28       36.29      1.82 o
   5   8  14      182.71      205.61      5.46 o
   6   8  14       30.80       28.14      2.35 o
   1   9  14       43.91       43.80      3.71 o
   2   9  14      345.79      341.06     12.41 o
   3   9  14      210.25      220.76      8.47 o
   4   9  14        0.77        1.08      0.91 o
   5   9  14       42.23       44.33      2.65 o
  -1  -3  15        0.75        2.27      1.66 o
   0  -3  15       93.37       86.55      4.99 o
  -2  -2  15      174.97      165.91      7.41 o
  -1  -2  15       40.26       33.44      3.78 o
   0  -2  15       23.15       27.14      2.05 o
   1  -2  15        2.36        3.52      1.44 o
   2  -2  15      165.17      180.89      7.57 o
   3  -2  15       87.01       93.66      4.84 o
  -2  -1  15        3.39        1.66      2.19 o
  -1  -1  15        0.03       -1.00      1.44 o
   0  -1  15        0.13        1.88      1.55 o
   1  -1  15       20.68       18.17      1.82 o
   2  -1  15      100.45       98.66      5.30 o
   3  -1  15       37.77       40.78      3.40 o
   4  -1  15        0.94        1.44      1.97 o
   5  -1  15       20.63       22.47      2.87 o
  -2   0  15       29.16       26.86      3.33 o
  -1   0  15       14.81       12.43      1.78 o
   0   0  15       48.05       50.02      2.52 o
   1   0  15      210.06      219.86      8.62 o
   2   0  15      223.21      239.38      8.66 o
   3   0  15       44.67       54.85      3.78 o
   4   0  15       31.38       35.33      3.25 o
   5   0  15      421.17      473.15     16.95 o
  -2   1  15       12.09       12.35      2.02 o
  -1   1  15       39.62       36.72      4.92 o
   0   1  15       51.47       46.14      3.29 o
   1   1  15       84.96       86.68      3.40 o
   2   1  15       46.48       41.70      4.96 o
   3   1  15      179.19      184.75      5.68 o
   4   1  15        3.16        3.33      2.19 o
   5   1  15       37.02       39.80      3.33 o
   6   1  15      108.55      117.04      5.83 o
  -2   2  15       16.09       14.25      3.18 o
  -1   2  15       36.53       34.16      3.63 o
   0   2  15       64.98       64.89      3.13 o
   1   2  15       75.58       85.45      3.52 o
   2   2  15       27.48       27.93      2.30 o
   3   2  15       42.49       51.98      4.73 o
   4   2  15      473.18      511.96     17.63 o
   5   2  15        4.67        3.33      2.12 o
   6   2  15       64.96       79.44      4.54 o
  -2   3  15      157.99      153.96      6.36 o
  -1   3  15      241.47      244.63      7.03 o
   0   3  15       66.70       73.58      3.28 o
   1   3  15        0.35       -1.01      1.64 o
   2   3  15      157.94      159.81      5.04 o
   3   3  15        0.51       -0.60      1.45 o
   4   3  15       79.41       83.97      5.18 o
   5   3  15       17.60       18.46      2.80 o
   6   3  15       51.89       53.11      3.63 o
  -1   4  15      196.60      192.10      6.00 o
   0   4  15      225.46      232.17      6.87 o
   1   4  15        6.35        7.44      1.95 o
   2   4  15        0.74        1.49      1.78 o
   3   4  15      264.17      276.14      7.66 o
   4   4  15       89.07       93.84      4.02 o
   5   4  15        4.58        5.90      2.19 o
   6   4  15      166.18      170.07      6.96 o
  -1   5  15       10.85       10.65      2.35 o
   0   5  15        1.42        1.88      3.59 o
   1   5  15      109.11      119.06      6.17 o
   2   5  15       41.63       41.60      2.76 o
   3   5  15       32.59       38.28      2.74 o
   4   5  15        1.15        3.44      1.78 o
   5   5  15       12.88       10.44      2.50 o
   6   5  15       22.13       17.85      2.65 o
   0   6  15       23.58       25.57      2.47 o
   1   6  15      135.61      159.53      8.10 o
   2   6  15      826.69      902.86     23.32 o
   3   6  15       77.07       77.70      4.39 o
   4   6  15       51.75       54.17      3.63 o
   5   6  15       36.46       43.05      3.40 o
   0   7  15        0.11        1.89      2.19 o
   1   7  15       28.32       26.52      3.33 o
   2   7  15        1.69        4.69      2.65 o
   3   7  15       17.61       21.94      2.72 o
   4   7  15       70.62       67.86      4.01 o
   5   7  15      244.61      251.78      9.46 o
   1   8  15      235.24      210.93      9.31 o
   2   8  15       37.60       35.94      3.10 o
   3   8  15       12.74        8.40      3.10 o
   4   8  15       38.51       41.16      3.33 o
   0  -1  16      342.11      300.96     11.73 o
   1  -1  16        6.78        2.65      1.74 o
  -1   0  16       44.48       42.44      2.38 o
   0   0  16       14.94       11.95      1.86 o
   1   0  16       93.65       92.33      3.48 o
   2   0  16      164.66      171.74      7.26 o
   3   0  16      143.76      153.96      6.96 o
  -1   1  16      182.21      180.07      5.66 o
   0   1  16        4.26        1.18      1.51 o
   1   1  16       13.93       13.76      1.92 o
   2   1  16       89.73       90.64     11.16 o
   3   1  16      100.20      113.18      5.67 o
   4   1  16        7.32       13.01      2.57 o
  -1   2  16      260.47      252.50      7.31 o
   0   2  16       38.45       36.75      2.53 o
   1   2  16       15.02       10.87      2.26 o
   2   2  16      101.86       93.02      3.63 o
   3   2  16       42.22       42.82      3.56 o
   4   2  16       22.10       18.16      2.87 o
  -1   3  16        5.33        7.11      1.97 o
   0   3  16      242.74      261.78     10.97 o
   1   3  16        0.15       -0.85      1.58 o
   2   3  16       39.41       42.07      8.97 o
   3   3  16        6.06        4.99      1.89 o
   4   3  16      156.76      179.83      7.49 o
   5   3  16        4.49        4.46      2.35 o
  -1   4  16       47.62       47.89      3.40 o
   0   4  16      199.23      197.18      6.24 o
   1   4  16      339.24      334.97      9.85 o
   2   4  16        7.32        3.07      1.74 o
   3   4  16       15.74       20.35      2.81 o
   4   4  16        5.23        2.26      1.73 o
   0   5  16        1.50        0.38      1.66 o
   1   5  16       21.35       24.74      2.47 o
   2   5  16       31.16       31.20      2.59 o
   3   5  16      208.46      203.76      7.04 o
   4   5  16      178.32      185.45      6.40 o
   1   6  16       15.15       19.14      3.14 o
   2   6  16        7.89        7.09      3.29 o
   3   6  16      185.18      202.02      6.91 o
   4   6  16      113.94       99.98      5.64 o
   2   7  16      226.76      199.58      8.32 o
   3   7  16        0.03        0.88      1.62 o
   1   2  17       11.11        6.36      2.87 o
   2   2  17      155.58      156.83      7.87 o
   1   3  17       30.96       29.43      4.09 o
   2   3  17      268.28      255.64     13.01 o
   3   3  17        4.04        5.67      3.56 o
   1   4  17      143.65      132.40      6.28 o
   2   4  17      461.88      423.60     19.29 o
   3   4  17       81.01       65.67      5.45 o
   2   5  17       16.12       14.83      4.16 o
   3   5  17        5.17        8.17      3.71 o
 
